# Supplementary material for: Inhibition of collagen XI alpha 1-induced fatty acid oxidation triggers apoptotic cell death in cisplatin-resistant ovarian cancer
Source: Cell Death Dis. 2020 Apr 20;11(4):258. doi: 10.1038/s41419-020-2442-z (PMC7171147; doi:10.1038/s41419-020-2442-z)
Supplement: Supplementary file 9 — Supplemental table 4 [file 41419_2020_2442_MOESM9_ESM.xlsx]

## Sheet: Ellen_6samples
Log2(A2780cis#1/A2780#1)	Log2(A2780cis#2/A2780#2)	Both>0.5	Both<-0.5	Average Log2Ratio (A2780cis/A2780)	Fold change (A2780cis/A2780)	A2780cis#1/A2780#1 Count	A2780cis#2/A2780#2 Count	A2780cis#1/A2780#1 Variability [%]	A2780cis#2/A2780#2 Variability [%]	Accession	Description	Score	Coverage	# Proteins	# Unique Peptides	# Peptides	# PSMs	# AAs	MW [kDa]	calc. pI
3.8508	2.73466	1	0	3.29273	9.79963	5	5	175	52.3	P04083	Annexin A1 OS=Homo sapiens GN=ANXA1 PE=1 SV=2 - [ANXA1_HUMAN]	9.36	0.4133	3	11	11	12	346	38.7	7.02
3.26783	2.70443	1	0	2.98613	7.92347	4	4	11.2	15.2	H7C2J3	Regulator of microtubule dynamics protein 2 (Fragment) OS=Homo sapiens GN=RMDN2 PE=4 SV=1 - [H7C2J3_HUMAN]	4.23	0.3133	6	4	4	4	150	17.4	8.48
3.18729	2.64939	1	0	2.91834	7.55975	3	3	28	22.5	P63096	Guanine nucleotide-binding protein G(i) subunit alpha-1 OS=Homo sapiens GN=GNAI1 PE=1 SV=2 - [GNAI1_HUMAN]	7.18	0.2938	16	3	9	9	354	40.3	5.97
2.97012	2.59598	1	0	2.78305	6.88305	3	3	295.1	59.8	Q5T073	Lysosomal acid lipase/cholesteryl ester hydrolase (Fragment) OS=Homo sapiens GN=LIPA PE=1 SV=1 - [Q5T073_HUMAN]	4.68	0.169	4	3	3	4	290	32.3	7.03
2.70841	2.10333	1	0	2.40587	5.29955	6	6	50.2	41.9	Q13740-2	Isoform 2 of CD166 antigen OS=Homo sapiens GN=ALCAM - [CD166_HUMAN]	3.79	0.1632	6	7	7	9	570	63.6	7.3
2.58231	2.19944	1	0	2.39088	5.24476	6	6	264.2	111.3	Q9UM54-5	Isoform 5 of Unconventional myosin-VI OS=Homo sapiens GN=MYO6 - [MYO6_HUMAN]	6.31	0.0798	8	6	6	7	1253	145	8.56
2.77968	1.60265	1	0	2.19116	4.56674	2	2	51.9	58.5	O75525-2	Isoform 2 of KH domain-containing, RNA-binding, signal transduction-associated protein 3 OS=Homo sapiens GN=KHDRBS3 - [KHDR3_HUMAN]	9.94	0.2546	7	5	8	11	271	30.2	9.47
2.00935	2.19755	1	0	2.10345	4.29736	3	3	69.4	22	P32970	CD70 antigen OS=Homo sapiens GN=CD70 PE=1 SV=2 - [CD70_HUMAN]	2.21	0.1295	2	2	2	4	193	21.1	8.53
2.09761	1.97379	1	0	2.0357	4.10022	3	3	48.4	5.3	H0YFA4	Cysteine-rich protein 2 (Fragment) OS=Homo sapiens GN=CRIP2 PE=1 SV=1 - [H0YFA4_HUMAN]	9.06	0.2865	5	5	5	5	192	20.7	8.94
2.47508	1.43829	1	0	1.95669	3.8817	6	6	50.3	52.1	P57768-2	Isoform 2 of Sorting nexin-16 OS=Homo sapiens GN=SNX16 - [SNX16_HUMAN]	10.17	0.3206	6	7	7	7	315	35.5	4.51
2.09592	1.80033	1	0	1.94813	3.85873	8	8	32.8	86.6	Q16698-2	Isoform 2 of 2,4-dienoyl-CoA reductase, mitochondrial OS=Homo sapiens GN=DECR1 - [DECR_HUMAN]	9.15	0.3129	7	8	8	13	326	35	8.9
2.2135	1.67987	1	0	1.94669	3.85489	3	3	8.2	9.5	O95865	N(G),N(G)-dimethylarginine dimethylaminohydrolase 2 OS=Homo sapiens GN=DDAH2 PE=1 SV=1 - [DDAH2_HUMAN]	6.14	0.2561	4	5	5	5	285	29.6	6.01
1.70133	2.05866	1	0	1.88	3.68074	2	2	67.8	41	P03956	Interstitial collagenase OS=Homo sapiens GN=MMP1 PE=1 SV=3 - [MMP1_HUMAN]	4.8	0.0874	1	3	3	3	469	54	6.96
2.0229	1.66812	1	0	1.84551	3.5938	2	2	5.3	44.8	P62328	Thymosin beta-4 OS=Homo sapiens GN=TMSB4X PE=1 SV=2 - [TYB4_HUMAN]	1.9	0.4545	4	4	5	7	44	5	5.06
2.10735	1.43723	1	0	1.77229	3.41596	5	5	69.1	20.5	P50222	Homeobox protein MOX-2 OS=Homo sapiens GN=MEOX2 PE=1 SV=2 - [MEOX2_HUMAN]	6.74	0.0789	1	3	3	5	304	33.6	8
1.65398	1.8536	1	0	1.75379	3.37243	2	2	25.4	18.8	Q8IWE2	Protein NOXP20 OS=Homo sapiens GN=FAM114A1 PE=1 SV=2 - [NXP20_HUMAN]	9.06	0.1421	2	5	5	5	563	60.7	4.68
2.00432	1.40871	1	0	1.70652	3.26372	25	25	49.8	36.1	Q01469	Fatty acid-binding protein, epidermal OS=Homo sapiens GN=FABP5 PE=1 SV=3 - [FABP5_HUMAN]	24.93	0.6593	3	12	12	37	135	15.2	7.01
1.82904	1.52456	1	0	1.6768	3.19718	16	16	40.4	52.6	Q09666	Neuroblast differentiation-associated protein AHNAK OS=Homo sapiens GN=AHNAK PE=1 SV=2 - [AHNK_HUMAN]	4.66	0.1606	1	20	23	26	5890	628.7	6.15
1.58736	1.72028	1	0	1.65382	3.14666	2	2	53	71.5	Q96FQ6	Protein S100-A16 OS=Homo sapiens GN=S100A16 PE=1 SV=1 - [S10AG_HUMAN]	2.18	0.1068	1	1	1	2	103	11.8	6.79
1.53953	1.72465	1	0	1.63209	3.09962	7	7	20.1	16.3	Q9BZQ8	Protein Niban OS=Homo sapiens GN=FAM129A PE=1 SV=1 - [NIBAN_HUMAN]	9.2	0.1789	2	12	12	12	928	103.1	4.78
1.61636	1.64662	1	0	1.63149	3.09833	10	10	87.2	78.3	Q92974-3	Isoform 3 of Rho guanine nucleotide exchange factor 2 OS=Homo sapiens GN=ARHGEF2 - [ARHG2_HUMAN]	17.12	0.1555	9	13	13	16	958	108.2	6.87
1.72421	1.48026	1	0	1.60224	3.03614	15	15	25.2	37.1	P49902	Cytosolic purine 5'-nucleotidase OS=Homo sapiens GN=NT5C2 PE=1 SV=1 - [5NTC_HUMAN]	23.7	0.2496	8	11	11	19	561	64.9	6.14
1.4756	1.67265	1	0	1.57413	2.97755	3	3	38.5	1.2	H0Y944	Calpastatin (Fragment) OS=Homo sapiens GN=CAST PE=1 SV=1 - [H0Y944_HUMAN]	2.8	0.1563	20	2	2	3	288	30.5	9.11
1.83066	1.29924	1	0	1.56495	2.95868	4	4	24.4	5.3	P50416	Carnitine O-palmitoyltransferase 1, liver isoform OS=Homo sapiens GN=CPT1A PE=1 SV=2 - [CPT1A_HUMAN]	4.57	0.0776	5	5	5	5	773	88.3	8.65
1.75531	1.28451	1	0	1.51991	2.86774	19	19	35.6	38.7	P09382	Galectin-1 OS=Homo sapiens GN=LGALS1 PE=1 SV=2 - [LEG1_HUMAN]	51.07	0.5259	2	6	6	29	135	14.7	5.5
1.65581	1.32539	1	0	1.4906	2.81005	17	17	73.8	80	P07355	Annexin A2 OS=Homo sapiens GN=ANXA2 PE=1 SV=2 - [ANXA2_HUMAN]	37.36	0.4808	25	17	17	28	339	38.6	7.75
1.34142	1.62012	1	0	1.48077	2.79097	2	2	1.9	79.5	H7C1G1	Transmembrane protein 87B (Fragment) OS=Homo sapiens GN=TMEM87B PE=4 SV=1 - [H7C1G1_HUMAN]	2.76	0.25	4	3	3	3	112	13.1	6.62
1.59312	1.31092	1	0	1.45202	2.73591	5	5	25.9	80.5	P11908	Ribose-phosphate pyrophosphokinase 2 OS=Homo sapiens GN=PRPS2 PE=1 SV=2 - [PRPS2_HUMAN]	30.63	0.4308	5	7	12	22	318	34.7	6.61
1.5758	1.17824	1	0	1.37702	2.59731	2	2	59.5	0.4	O00712	Nuclear factor 1 B-type OS=Homo sapiens GN=NFIB PE=1 SV=2 - [NFIB_HUMAN]	7.58	0.1548	11	4	5	5	420	47.4	8.87
1.47768	1.22466	1	0	1.35117	2.55118	2	2	21.4	20.1	C9JLG5	Interferon-related developmental regulator 1 (Fragment) OS=Homo sapiens GN=IFRD1 PE=1 SV=1 - [C9JLG5_HUMAN]	9.47	0.3871	3	1	1	2	62	6.2	8.24
1.49927	1.19786	1	0	1.34857	2.54659	13	13	22.5	30.8	P09525	Annexin A4 OS=Homo sapiens GN=ANXA4 PE=1 SV=4 - [ANXA4_HUMAN]	15.96	0.4702	3	12	13	17	319	35.9	6.13
1.46937	1.16543	1	0	1.3174	2.49216	12	12	36.3	25.2	Q13423	NAD(P) transhydrogenase, mitochondrial OS=Homo sapiens GN=NNT PE=1 SV=3 - [NNTM_HUMAN]	21.63	0.2053	7	19	20	23	1086	113.8	8.09
1.44202	1.18713	1	0	1.31457	2.48729	6	6	21.9	27.3	Q13885	Tubulin beta-2A chain OS=Homo sapiens GN=TUBB2A PE=1 SV=1 - [TBB2A_HUMAN]	116.85	0.6449	5	3	22	137	445	49.9	4.89
1.29042	1.33628	1	0	1.31335	2.48519	5	5	40.8	20.8	E9PPB5	Ester hydrolase C11orf54 (Fragment) OS=Homo sapiens GN=C11orf54 PE=1 SV=1 - [E9PPB5_HUMAN]	4.22	0.4973	12	5	5	7	185	20.4	8.31
1.13881	1.42814	1	0	1.28348	2.43425	2	2	37.2	79.4	Q14643-4	Isoform 4 of Inositol 1,4,5-trisphosphate receptor type 1 OS=Homo sapiens GN=ITPR1 - [ITPR1_HUMAN]	2.83	0.0137	10	2	2	3	2695	306.6	6.29
1.2558	1.30976	1	0	1.28278	2.43307	2	2	18.3	54.6	Q6P4A8	Phospholipase B-like 1 OS=Homo sapiens GN=PLBD1 PE=1 SV=2 - [PLBL1_HUMAN]	2.61	0.0488	1	2	2	2	553	63.2	9.06
1.28214	1.25761	1	0	1.26988	2.41141	39	39	24.5	34.7	P02545	Prelamin-A/C OS=Homo sapiens GN=LMNA PE=1 SV=1 - [LMNA_HUMAN]	67.48	0.619	8	35	38	60	664	74.1	7.02
1.40381	1.13356	1	0	1.26869	2.40942	5	5	8.3	31.9	Q13315	Serine-protein kinase ATM OS=Homo sapiens GN=ATM PE=1 SV=4 - [ATM_HUMAN]	12.88	0.0288	3	7	7	10	3056	350.5	6.81
1.28155	1.24001	1	0	1.26078	2.39625	222	222	43.7	49.6	P08670	Vimentin OS=Homo sapiens GN=VIM PE=1 SV=4 - [VIME_HUMAN]	249.48	0.8691	21	45	47	360	466	53.6	5.12
1.43082	1.02715	1	0	1.22899	2.34402	52	52	41.4	38.5	P23526	Adenosylhomocysteinase OS=Homo sapiens GN=AHCY PE=1 SV=4 - [SAHH_HUMAN]	86.07	0.5023	2	22	24	86	432	47.7	6.34
1.2394	1.20602	1	0	1.22271	2.33384	33	33	58	44.7	P06737-2	Isoform 2 of Glycogen phosphorylase, liver form OS=Homo sapiens GN=PYGL - [PYGL_HUMAN]	68.55	0.5043	3	32	38	62	813	93.1	7.3
1.50437	0.897628	1	0	1.201	2.29898	31	31	30.9	27.6	P35241	Radixin OS=Homo sapiens GN=RDX PE=1 SV=1 - [RADI_HUMAN]	55.8	0.5352	10	22	34	62	583	68.5	6.37
1.4452	0.932817	1	0	1.18901	2.27996	16	16	33	42.2	P37802	Transgelin-2 OS=Homo sapiens GN=TAGLN2 PE=1 SV=3 - [TAGL2_HUMAN]	14.75	0.7085	5	11	11	22	199	22.4	8.25
1.31672	1.04194	1	0	1.17933	2.26472	4	4	26	75.3	C9JP00	Muscleblind-like protein 1 OS=Homo sapiens GN=MBNL1 PE=1 SV=1 - [C9JP00_HUMAN]	6.86	0.1236	16	3	3	6	348	37.9	8.75
1.12895	1.18078	1	0	1.15487	2.22664	5	5	12.2	9.6	O94874-2	Isoform 2 of E3 UFM1-protein ligase 1 OS=Homo sapiens GN=UFL1 - [UFL1_HUMAN]	4.26	0.1235	3	6	6	6	729	82	6.96
1.12102	1.15704	1	0	1.13903	2.20233	2	2	44.2	21.8	P13473	Lysosome-associated membrane glycoprotein 2 OS=Homo sapiens GN=LAMP2 PE=1 SV=2 - [LAMP2_HUMAN]	2.23	0.0488	3	2	2	3	410	44.9	5.63
1.09896	1.1776	1	0	1.13828	2.20118	10	10	57	68.6	P29353	SHC-transforming protein 1 OS=Homo sapiens GN=SHC1 PE=1 SV=4 - [SHC1_HUMAN]	8.53	0.3791	13	13	13	14	583	62.8	6.44
1.08746	1.17313	1	0	1.1303	2.18904	18	18	34.8	32.1	P23193	Transcription elongation factor A protein 1 OS=Homo sapiens GN=TCEA1 PE=1 SV=2 - [TCEA1_HUMAN]	34.63	0.4983	10	15	15	27	301	33.9	8.38
1.28214	0.949348	1	0	1.11575	2.16707	3	3	24.6	1.7	P23634-7	Isoform ZB of Plasma membrane calcium-transporting ATPase 4 OS=Homo sapiens GN=ATP2B4 - [AT2B4_HUMAN]	17.95	0.1609	8	3	13	21	1193	132.5	6.21
1.09288	1.12763	1	0	1.11026	2.15884	6	6	20.4	19.9	Q9NY12-2	Isoform 2 of H/ACA ribonucleoprotein complex subunit 1 OS=Homo sapiens GN=GAR1 - [GAR1_HUMAN]	1.86	0.3518	2	6	6	8	199	20.8	10.43
1.13291	1.06212	1	0	1.09751	2.13986	15	15	53.6	54.5	Q05639	Elongation factor 1-alpha 2 OS=Homo sapiens GN=EEF1A2 PE=1 SV=1 - [EF1A2_HUMAN]	245.87	0.7322	1	11	23	159	463	50.4	9.03
1.20101	0.953824	1	0	1.07742	2.11025	18	18	30.1	31	P42765	3-ketoacyl-CoA thiolase, mitochondrial OS=Homo sapiens GN=ACAA2 PE=1 SV=2 - [THIM_HUMAN]	21.01	0.602	5	15	15	23	397	41.9	8.09
1.09828	1.05589	1	0	1.07709	2.10977	2	2	31.1	5.7	Q9C004	Protein sprouty homolog 4 OS=Homo sapiens GN=SPRY4 PE=1 SV=2 - [SPY4_HUMAN]	7.12	0.2174	3	4	4	6	299	32.5	7.88
1.05658	1.09424	1	0	1.07541	2.10732	12	12	22.9	36.2	P22570-6	Isoform 6 of NADPH:adrenodoxin oxidoreductase, mitochondrial OS=Homo sapiens GN=FDXR - [ADRO_HUMAN]	15.37	0.3991	11	12	12	16	451	49.4	8.66
0.731183	1.40436	1	0	1.06777	2.09619	7	7	49.9	11.2	Q5URX0	Beta-hexosaminidase subunit beta OS=Homo sapiens GN=HEXB PE=1 SV=1 - [Q5URX0_HUMAN]	13.73	0.2779	5	7	7	10	331	38.2	6.44
1.16864	0.961253	1	0	1.06495	2.09209	3	3	8.5	1.3	Q14108	Lysosome membrane protein 2 OS=Homo sapiens GN=SCARB2 PE=1 SV=2 - [SCRB2_HUMAN]	9.24	0.1757	3	8	8	9	478	54.3	5.14
1.14339	0.962734	1	0	1.05306	2.07493	3	3	4.3	29.4	Q9UBI6	Guanine nucleotide-binding protein G(I)/G(S)/G(O) subunit gamma-12 OS=Homo sapiens GN=GNG12 PE=1 SV=3 - [GBG12_HUMAN]	6.05	0.4722	1	3	3	5	72	8	8.97
1.0321	1.07039	1	0	1.05124	2.07232	14	14	23.9	31.9	P55327-2	Isoform 2 of Tumor protein D52 OS=Homo sapiens GN=TPD52 - [TPD52_HUMAN]	14	0.7935	11	11	11	18	184	19.9	4.96
1.13027	0.929033	1	0	1.02965	2.04153	4	4	12.8	7.6	Q93096	Protein tyrosine phosphatase type IVA 1 OS=Homo sapiens GN=PTP4A1 PE=1 SV=2 - [TP4A1_HUMAN]	10.85	0.2081	2	1	3	7	173	19.8	8.97
1.02006	1.03562	1	0	1.02784	2.03897	4	4	36.6	43.4	Q8TBA6-2	Isoform 2 of Golgin subfamily A member 5 OS=Homo sapiens GN=GOLGA5 - [GOGA5_HUMAN]	10.87	0.1114	3	6	7	8	691	78.1	5.54
0.809826	1.2455	1	0	1.02766	2.03872	2	2	25.8	0.8	K7EKH0	Nuclear factor 1 X-type (Fragment) OS=Homo sapiens GN=NFIX PE=4 SV=1 - [K7EKH0_HUMAN]	2.12	0.4609	23	3	4	4	128	14.7	8.97
1.07587	0.974529	1	0	1.0252	2.03524	4	4	1.6	5.1	P53007	Tricarboxylate transport protein, mitochondrial OS=Homo sapiens GN=SLC25A1 PE=1 SV=2 - [TXTP_HUMAN]	13.95	0.1768	2	5	5	6	311	34	9.89
1.00288	1.02715	1	0	1.01502	2.02093	59	59	30.4	41.5	P40939	Trifunctional enzyme subunit alpha, mitochondrial OS=Homo sapiens GN=HADHA PE=1 SV=2 - [ECHA_HUMAN]	65.47	0.5858	4	35	35	78	763	82.9	9.04
1.1375	0.889863	1	0	1.01368	2.01906	4	4	7.4	27.8	Q96IU4	Alpha/beta hydrolase domain-containing protein 14B OS=Homo sapiens GN=ABHD14B PE=1 SV=1 - [ABHEB_HUMAN]	8.24	0.2619	4	4	4	5	210	22.3	6.4
1.06902	0.958286	1	0	1.01365	2.01901	2	2	13	31.4	Q9H1B7	Interferon regulatory factor 2-binding protein-like OS=Homo sapiens GN=IRF2BPL PE=1 SV=1 - [I2BPL_HUMAN]	7.6	0.0791	1	3	5	5	796	82.6	8.24
0.882839	1.13159	1	0	1.00721	2.01003	5	5	24.5	31.1	Q9UBF2-2	Isoform 2 of Coatomer subunit gamma-2 OS=Homo sapiens GN=COPG2 - [COPG2_HUMAN]	8.78	0.2052	3	7	9	14	726	81.4	6.58
0.973795	1.02077	1	0	0.997282	1.99624	6	6	25.9	43.9	Q9NZL9-2	Isoform 2 of Methionine adenosyltransferase 2 subunit beta OS=Homo sapiens GN=MAT2B - [MAT2B_HUMAN]	18.21	0.322	7	9	9	11	323	36.4	6.65
0.948601	1.03844	1	0	0.993518	1.99103	11	11	27.9	35.3	P06396-2	Isoform 2 of Gelsolin OS=Homo sapiens GN=GSN - [GELS_HUMAN]	17.54	0.2257	9	10	11	19	731	80.6	5.85
1.24853	0.730314	1	0	0.989424	1.98539	30	30	39.1	34.8	P46940	Ras GTPase-activating-like protein IQGAP1 OS=Homo sapiens GN=IQGAP1 PE=1 SV=1 - [IQGA1_HUMAN]	47.1	0.3066	9	35	38	49	1657	189.1	6.48
0.997112	0.97966	1	0	0.988386	1.98396	24	24	35.2	25.7	P55084	Trifunctional enzyme subunit beta, mitochondrial OS=Homo sapiens GN=HADHB PE=1 SV=3 - [ECHB_HUMAN]	23.95	0.5148	9	18	19	39	474	51.3	9.41
0.905351	1.06626	1	0	0.985806	1.98042	3	3	10.9	14.5	Q16706	Alpha-mannosidase 2 OS=Homo sapiens GN=MAN2A1 PE=1 SV=2 - [MA2A1_HUMAN]	7.1	0.0726	1	6	6	6	1144	131.1	7.58
0.963474	1.00432	1	0	0.983898	1.9778	3	3	15.6	3.2	Q8WVY7	Ubiquitin-like domain-containing CTD phosphatase 1 OS=Homo sapiens GN=UBLCP1 PE=1 SV=2 - [UBCP1_HUMAN]	9.79	0.1352	1	5	5	6	318	36.8	6.46
1.04124	0.917623	1	0	0.979433	1.97169	7	7	43.2	8.2	Q9BX68	Histidine triad nucleotide-binding protein 2, mitochondrial OS=Homo sapiens GN=HINT2 PE=1 SV=1 - [HINT2_HUMAN]	7.02	0.4172	1	4	4	9	163	17.2	9.16
0.920674	1.0165	1	0	0.968585	1.95692	2	2	0.2	4.2	J3QTB2	Coiled-coil-helix-coiled-coil-helix domain-containing protein 6, mitochondrial OS=Homo sapiens GN=CHCHD6 PE=1 SV=1 - [J3QTB2_HUMAN]	4.34	0.2857	4	2	2	2	140	15.3	9.09
0.840765	1.07997	1	0	0.96037	1.94581	16	16	25.5	11.8	O60832	H/ACA ribonucleoprotein complex subunit 4 OS=Homo sapiens GN=DKC1 PE=1 SV=3 - [DKC1_HUMAN]	29.46	0.3638	7	18	18	26	514	57.6	9.42
0.877352	1.0321	1	0	0.954726	1.93821	5	5	10.6	3.1	O95571	Persulfide dioxygenase ETHE1, mitochondrial OS=Homo sapiens GN=ETHE1 PE=1 SV=2 - [ETHE1_HUMAN]	5.92	0.311	3	6	6	7	254	27.9	6.83
0.997834	0.88049	1	0	0.939162	1.91741	3	3	41.9	4.6	P19105	Myosin regulatory light chain 12A OS=Homo sapiens GN=MYL12A PE=1 SV=2 - [ML12A_HUMAN]	30.47	0.5088	4	3	8	23	171	19.8	4.81
0.989866	0.888305	1	0	0.939085	1.91731	11	11	25.8	17.1	P42126	Enoyl-CoA delta isomerase 1, mitochondrial OS=Homo sapiens GN=ECI1 PE=1 SV=1 - [ECI1_HUMAN]	16.42	0.3775	4	9	9	14	302	32.8	8.54
0.842376	1.03069	1	0	0.936532	1.91392	2	2	4.4	21.4	E7EW69	Septin-10 OS=Homo sapiens GN=SEPT10 PE=1 SV=1 - [E7EW69_HUMAN]	4.5	0.1222	13	3	4	5	450	52.1	6.92
0.941106	0.931305	1	0	0.936206	1.91349	5	5	40.8	20.7	H3BS10	Beta-hexosaminidase OS=Homo sapiens GN=HEXA PE=1 SV=1 - [H3BS10_HUMAN]	2.14	0.1316	5	5	5	7	509	58.4	5.25
0.913033	0.9568	1	0	0.934917	1.91178	52	52	19.6	28.1	Q9Y4L1	Hypoxia up-regulated protein 1 OS=Homo sapiens GN=HYOU1 PE=1 SV=1 - [HYOU1_HUMAN]	52.03	0.4474	7	37	37	72	999	111.3	5.22
0.885965	0.97966	1	0	0.932812	1.90899	2	2	5.9	14.4	Q07617	Sperm-associated antigen 1 OS=Homo sapiens GN=SPAG1 PE=1 SV=3 - [SPAG1_HUMAN]	2.18	0.04	1	3	3	4	926	103.6	6.86
0.967906	0.874207	1	0	0.921057	1.8935	15	15	36.9	39.2	Q5JRX3	Presequence protease, mitochondrial OS=Homo sapiens GN=PITRM1 PE=1 SV=3 - [PREP_HUMAN]	20.04	0.271	6	19	19	21	1037	117.3	6.92
0.729444	1.1117	1	0	0.920571	1.89286	4	4	5.6	18.3	O14967	Calmegin OS=Homo sapiens GN=CLGN PE=1 SV=1 - [CLGN_HUMAN]	2.23	0.0967	3	5	5	5	610	70	4.69
0.85599	0.978928	1	0	0.917459	1.88879	7	7	25.3	27.9	Q13325	Interferon-induced protein with tetratricopeptide repeats 5 OS=Homo sapiens GN=IFIT5 PE=1 SV=1 - [IFIT5_HUMAN]	11.87	0.166	2	7	7	9	482	55.8	7.4
0.724214	1.10635	1	0	0.915281	1.88594	4	4	48.2	16.9	P42785	Lysosomal Pro-X carboxypeptidase OS=Homo sapiens GN=PRCP PE=1 SV=1 - [PCP_HUMAN]	5.07	0.123	10	4	4	5	496	55.8	7.21
1.03844	0.777367	1	0	0.907902	1.87631	2	2	48.2	15	Q495G6	MMAA protein OS=Homo sapiens GN=MMAA PE=2 SV=1 - [Q495G6_HUMAN]	2.34	0.1241	2	1	1	2	137	15.7	9.99
0.91533	0.889084	1	0	0.902207	1.86892	4	4	7.5	7	Q53GQ0	Estradiol 17-beta-dehydrogenase 12 OS=Homo sapiens GN=HSD17B12 PE=1 SV=2 - [DHB12_HUMAN]	3.37	0.1186	2	3	3	5	312	34.3	9.32
0.927517	0.865523	1	0	0.89652	1.86157	18	18	30	38.7	P35237	Serpin B6 OS=Homo sapiens GN=SERPINB6 PE=1 SV=3 - [SPB6_HUMAN]	14.46	0.4149	6	12	12	21	376	42.6	5.27
0.905351	0.885184	1	0	0.895267	1.85995	21	21	34.7	20.2	Q08J23	tRNA (cytosine(34)-C(5))-methyltransferase OS=Homo sapiens GN=NSUN2 PE=1 SV=2 - [NSUN2_HUMAN]	35.81	0.4368	3	25	25	38	767	86.4	6.77
1.04684	0.736388	1	0	0.891614	1.85525	11	11	8.5	28.4	Q15404	Ras suppressor protein 1 OS=Homo sapiens GN=RSU1 PE=1 SV=3 - [RSU1_HUMAN]	19.33	0.3755	2	6	6	15	277	31.5	8.65
0.643394	1.12829	1	0	0.885844	1.84785	3	3	34.9	31.1	Q9H9P8	L-2-hydroxyglutarate dehydrogenase, mitochondrial OS=Homo sapiens GN=L2HGDH PE=1 SV=3 - [L2HDH_HUMAN]	5.24	0.1641	4	5	5	6	463	50.3	8.15
0.859174	0.900722	1	0	0.879948	1.84031	24	24	20.1	22.7	P46063	ATP-dependent DNA helicase Q1 OS=Homo sapiens GN=RECQL PE=1 SV=3 - [RECQ1_HUMAN]	48.82	0.4253	8	21	22	34	649	73.4	7.88
0.766383	0.975263	1	0	0.870823	1.82871	4	4	11.3	16.8	P55809	Succinyl-CoA:3-ketoacid coenzyme A transferase 1, mitochondrial OS=Homo sapiens GN=OXCT1 PE=1 SV=1 - [SCOT1_HUMAN]	4.82	0.1577	3	7	7	8	520	56.1	7.46
1.02077	0.714575	1	0	0.867672	1.82472	2	2	43.8	44.8	P43155-3	Isoform 3 of Carnitine O-acetyltransferase OS=Homo sapiens GN=CRAT - [CACP_HUMAN]	2.46	0.0662	5	3	3	3	544	61.8	8.94
0.916859	0.807355	1	0	0.862107	1.81769	10	10	8.5	13.4	P10155-3	Isoform 3 of 60 kDa SS-A/Ro ribonucleoprotein OS=Homo sapiens GN=TROVE2 - [RO60_HUMAN]	13.94	0.2046	9	10	10	14	518	58.4	8.37
0.689747	1.02928	1	0	0.859511	1.81442	4	4	12.8	22.8	E7EPM6	Long-chain-fatty-acid--CoA ligase 1 OS=Homo sapiens GN=ACSL1 PE=1 SV=1 - [E7EPM6_HUMAN]	9.1	0.1536	8	7	7	10	664	74.2	7.33
1.16092	0.543991	1	0	0.852455	1.80557	2	2	24.3	35.6	P48506	Glutamate--cysteine ligase catalytic subunit OS=Homo sapiens GN=GCLC PE=1 SV=2 - [GSH1_HUMAN]	3.58	0.0597	2	3	3	3	637	72.7	6.09
0.87342	0.828632	1	0	0.851026	1.80378	2	2	3.2	49.6	Q9HAB8-2	Isoform 2 of Phosphopantothenate--cysteine ligase OS=Homo sapiens GN=PPCS - [PPCS_HUMAN]	3.91	0.3116	2	4	4	4	138	15.6	5.88
0.990592	0.709291	1	0	0.849941	1.80243	3	3	62.9	46.4	C9J7L8	Acyl-coenzyme A thioesterase 9, mitochondrial OS=Homo sapiens GN=ACOT9 PE=1 SV=1 - [C9J7L8_HUMAN]	2.43	0.2941	6	4	4	5	136	15.5	8.59
0.678973	1.01792	1	0	0.848448	1.80056	15	15	30.3	57.6	Q9NQR4	Omega-amidase NIT2 OS=Homo sapiens GN=NIT2 PE=1 SV=1 - [NIT2_HUMAN]	15.75	0.6486	3	14	14	19	276	30.6	7.21
0.826193	0.867106	1	0	0.846649	1.79832	25	25	35.4	28.4	Q5SSJ5	Heterochromatin protein 1-binding protein 3 OS=Homo sapiens GN=HP1BP3 PE=1 SV=1 - [HP1B3_HUMAN]	36.38	0.3653	9	21	21	39	553	61.2	9.67
0.607863	1.07724	1	0	0.842553	1.79322	10	10	11.8	10.4	P50213	Isocitrate dehydrogenase [NAD] subunit alpha, mitochondrial OS=Homo sapiens GN=IDH3A PE=1 SV=1 - [IDH3A_HUMAN]	16.11	0.3962	13	12	12	18	366	39.6	6.92
0.944109	0.725087	1	0	0.834598	1.78336	5	5	17	15.7	P31937	3-hydroxyisobutyrate dehydrogenase, mitochondrial OS=Homo sapiens GN=HIBADH PE=1 SV=2 - [3HIDH_HUMAN]	10.07	0.1756	2	5	5	5	336	35.3	8.13
0.551885	1.11503	1	0	0.833459	1.78195	4	4	12.4	13.4	Q92544	Transmembrane 9 superfamily member 4 OS=Homo sapiens GN=TM9SF4 PE=1 SV=2 - [TM9S4_HUMAN]	8.97	0.0841	1	3	3	7	642	74.5	6.54
0.662661	1.00072	1	0	0.831691	1.77977	3	3	12.3	33.4	Q96DZ1-2	Isoform 2 of Endoplasmic reticulum lectin 1 OS=Homo sapiens GN=ERLEC1 - [ERLEC_HUMAN]	5.02	0.1305	3	4	4	4	429	48.9	6.25
0.925999	0.731183	1	0	0.828591	1.77595	24	24	28.9	30.9	Q9NPH2-2	Isoform 2 of Inositol-3-phosphate synthase 1 OS=Homo sapiens GN=ISYNA1 - [INO1_HUMAN]	25.16	0.4884	5	14	14	32	430	47.1	5.38
0.896853	0.75873	1	0	0.827791	1.77497	99	99	27.9	44.6	P22314-2	Isoform 2 of Ubiquitin-like modifier-activating enzyme 1 OS=Homo sapiens GN=UBA1 - [UBA1_HUMAN]	126.86	0.4774	8	39	39	128	1018	113.7	5.6
0.814755	0.83996	1	0	0.827357	1.77443	4	4	10.5	29	P43304-2	Isoform 2 of Glycerol-3-phosphate dehydrogenase, mitochondrial OS=Homo sapiens GN=GPD2 - [GPDM_HUMAN]	5.85	0.0948	4	6	6	7	601	67.5	6.81
0.786596	0.857583	1	0	0.82209	1.76796	3	3	47.5	79	O15320-7	Isoform 8 of cTAGE family member 5 OS=Homo sapiens GN=CTAGE5 - [CTGE5_HUMAN]	6.97	0.1066	19	6	6	6	732	83.3	5.25
0.861558	0.778209	1	0	0.819883	1.76526	25	25	34	36	Q06210-2	Isoform 2 of Glutamine--fructose-6-phosphate aminotransferase [isomerizing] 1 OS=Homo sapiens GN=GFPT1 - [GFPT1_HUMAN]	46.21	0.514	4	27	27	39	681	76.7	6.84
0.731183	0.903038	1	0	0.817111	1.76187	2	2	7.1	33.5	Q9NP61-2	Isoform 2 of ADP-ribosylation factor GTPase-activating protein 3 OS=Homo sapiens GN=ARFGAP3 - [ARFG3_HUMAN]	7.69	0.1419	3	4	4	5	472	52	6.11
0.824564	0.805705	1	0	0.815135	1.75946	15	15	12.5	27.7	P30044-2	Isoform Cytoplasmic+peroxisomal of Peroxiredoxin-5, mitochondrial OS=Homo sapiens GN=PRDX5 - [PRDX5_HUMAN]	14.37	0.6481	4	9	9	23	162	17	7.24
0.709291	0.9115	1	0	0.810395	1.75369	2	2	22.3	6.7	Q4G0N4-3	Isoform 3 of NAD kinase 2, mitochondrial OS=Homo sapiens GN=NADK2 - [NAKD2_HUMAN]	5.86	0.1398	5	3	3	3	279	31.7	6.68
0.955313	0.658097	1	0	0.806705	1.74921	2	2	35.3	12	Q96PZ2	Protein FAM111A OS=Homo sapiens GN=FAM111A PE=1 SV=2 - [F111A_HUMAN]	0	0.036	3	2	2	2	611	70.2	8.53
0.689747	0.916859	1	0	0.803303	1.74509	2	2	10.3	7.8	C9JFM5	Syntaxin-4 (Fragment) OS=Homo sapiens GN=STX4 PE=1 SV=1 - [C9JFM5_HUMAN]	0	0.1086	3	1	1	2	175	19.8	8.41
0.716333	0.883621	1	0	0.799977	1.74107	2	2	53.1	69.6	B4E2V5	Erythrocyte band 7 integral membrane protein OS=Homo sapiens GN=STOM PE=1 SV=1 - [B4E2V5_HUMAN]	0	0.1603	3	3	3	5	237	25.9	7.39
0.714575	0.871844	1	0	0.79321	1.73293	4	4	23.3	25.7	H0YMB3	GMP reductase 2 OS=Homo sapiens GN=GMPR2 PE=1 SV=1 - [H0YMB3_HUMAN]	9.16	0.1873	22	5	5	5	315	33.9	6.92
1.02645	0.549916	1	0	0.788181	1.7269	10	10	21.3	23.3	Q96EB6	NAD-dependent protein deacetylase sirtuin-1 OS=Homo sapiens GN=SIRT1 PE=1 SV=2 - [SIR1_HUMAN]	5.61	0.1754	4	10	10	13	747	81.6	4.67
0.844787	0.731183	1	0	0.787985	1.72666	4	4	6.7	30.9	D6R9S0	Deoxycytidylate deaminase (Fragment) OS=Homo sapiens GN=DCTD PE=1 SV=1 - [D6R9S0_HUMAN]	6.42	0.5798	8	5	5	5	119	13.3	6.06
1.01578	0.556797	1	0	0.78629	1.72463	3	3	7.4	15.1	Q9Y316	Protein MEMO1 OS=Homo sapiens GN=MEMO1 PE=1 SV=1 - [MEMO1_HUMAN]	11.75	0.2862	4	5	5	6	297	33.7	7.14
0.769772	0.797428	1	0	0.7836	1.72142	2	2	13.2	14.2	H0Y715	Voltage-dependent calcium channel subunit alpha-2/delta-1 (Fragment) OS=Homo sapiens GN=CACNA2D1 PE=4 SV=1 - [H0Y715_HUMAN]	10.55	0.1607	6	3	3	5	280	32.5	5.47
0.73292	0.828632	1	0	0.780776	1.71805	8	8	14.1	15.4	Q6DD88	Atlastin-3 OS=Homo sapiens GN=ATL3 PE=1 SV=1 - [ATLA3_HUMAN]	6.88	0.2384	4	8	9	11	541	60.5	5.66
0.84318	0.705757	1	0	0.774468	1.71056	2	2	2.8	14.7	O60443	Non-syndromic hearing impairment protein 5 OS=Homo sapiens GN=DFNA5 PE=1 SV=2 - [DFNA5_HUMAN]	5.18	0.1149	5	3	3	3	496	54.5	5.17
0.710173	0.833497	1	0	0.771835	1.70744	2	2	44.4	56.5	Q5TAE8	ERO1-like protein beta (Fragment) OS=Homo sapiens GN=ERO1LB PE=4 SV=1 - [Q5TAE8_HUMAN]	5.62	0.1272	2	1	2	4	173	20	9.11
0.712816	0.818851	1	0	0.765833	1.70035	8	8	29.1	31.1	Q96C19	EF-hand domain-containing protein D2 OS=Homo sapiens GN=EFHD2 PE=1 SV=1 - [EFHD2_HUMAN]	22.05	0.45	2	9	11	11	240	26.7	5.2
0.67717	0.853597	1	0	0.765383	1.69982	6	6	14.8	22.7	Q6ZNB6	NF-X1-type zinc finger protein NFXL1 OS=Homo sapiens GN=NFXL1 PE=1 SV=2 - [NFXL1_HUMAN]	14.93	0.1383	2	8	8	9	911	101.3	8.41
0.57918	0.950095	1	0	0.764638	1.69894	7	7	39.1	88.1	Q9HC07	Transmembrane protein 165 OS=Homo sapiens GN=TMEM165 PE=1 SV=1 - [TM165_HUMAN]	2.13	0.1944	5	3	3	7	324	34.9	7.02
0.521051	1.00432	1	0	0.762686	1.69665	3	3	34.1	30.2	Q14004-2	Isoform 2 of Cyclin-dependent kinase 13 OS=Homo sapiens GN=CDK13 - [CDK13_HUMAN]	12.7	0.0544	83	4	5	7	1452	158.3	9.7
0.779049	0.745022	1	0	0.762036	1.69588	2	2	9.8	25.2	O95834-2	Isoform 2 of Echinoderm microtubule-associated protein-like 2 OS=Homo sapiens GN=EML2 - [EMAL2_HUMAN]	3.65	0.0427	8	3	3	4	796	86.4	6.93
0.87578	0.648005	1	0	0.761893	1.69571	42	42	29.6	20.3	P30041	Peroxiredoxin-6 OS=Homo sapiens GN=PRDX6 PE=1 SV=3 - [PRDX6_HUMAN]	62.86	0.7411	1	23	23	54	224	25	6.38
0.80488	0.715454	1	0	0.760167	1.69369	9	9	16.6	51.2	Q9Y4C8	Probable RNA-binding protein 19 OS=Homo sapiens GN=RBM19 PE=1 SV=3 - [RBM19_HUMAN]	8.87	0.1573	2	11	11	12	960	107.3	6.54
0.913033	0.606916	1	0	0.759974	1.69346	47	47	24.9	22.9	Q15149-8	Isoform 8 of Plectin OS=Homo sapiens GN=PLEC - [PLEC_HUMAN]	95.68	0.2221	13	78	80	88	4525	513.4	5.76
0.601221	0.917623	1	0	0.759422	1.69281	23	23	35.2	22.5	P30837	Aldehyde dehydrogenase X, mitochondrial OS=Homo sapiens GN=ALDH1B1 PE=1 SV=3 - [AL1B1_HUMAN]	39.53	0.5203	10	20	21	42	517	57.2	6.8
0.663572	0.850399	1	0	0.756986	1.68996	2	2	34.7	6.6	Q9H1C4	Protein unc-93 homolog B1 OS=Homo sapiens GN=UNC93B1 PE=1 SV=2 - [UN93B_HUMAN]	0	0.0218	1	1	1	2	597	66.6	6.96
0.506907	1.00216	1	0	0.754534	1.68709	3	3	14.4	35	H7C4G6	Isovaleryl-CoA dehydrogenase, mitochondrial (Fragment) OS=Homo sapiens GN=IVD PE=1 SV=1 - [H7C4G6_HUMAN]	0	0.1466	6	4	4	5	307	32.9	7.46
0.936591	0.570463	1	0	0.753527	1.68591	9	8	58.8	37.9	Q9BY32	Inosine triphosphate pyrophosphatase OS=Homo sapiens GN=ITPA PE=1 SV=2 - [ITPA_HUMAN]	4.49	0.5052	3	8	8	12	194	21.4	5.66
0.761285	0.740712	1	0	0.750999	1.68296	18	18	17.9	36.1	P49748-2	Isoform 2 of Very long-chain specific acyl-CoA dehydrogenase, mitochondrial OS=Homo sapiens GN=ACADVL - [ACADV_HUMAN]	31.05	0.4171	11	21	21	31	633	68	8.56
0.818851	0.680774	1	0	0.749813	1.68157	30	30	16.3	31.5	P24752	Acetyl-CoA acetyltransferase, mitochondrial OS=Homo sapiens GN=ACAT1 PE=1 SV=1 - [THIL_HUMAN]	38.63	0.6815	5	21	21	47	427	45.2	8.85
0.831877	0.665393	1	0	0.748635	1.6802	2	2	40.8	59.6	Q14191	Werner syndrome ATP-dependent helicase OS=Homo sapiens GN=WRN PE=1 SV=2 - [WRN_HUMAN]	9.03	0.03	1	3	3	4	1432	162.4	6.34
0.528071	0.967169	1	0	0.74762	1.67902	3	3	19.9	6.8	P80404	4-aminobutyrate aminotransferase, mitochondrial OS=Homo sapiens GN=ABAT PE=1 SV=3 - [GABT_HUMAN]	12.26	0.094	3	3	3	5	500	56.4	7.96
0.72334	0.761285	1	0	0.742313	1.67286	14	14	16.9	24.2	Q96I99	Succinyl-CoA ligase [GDP-forming] subunit beta, mitochondrial OS=Homo sapiens GN=SUCLG2 PE=1 SV=2 - [SUCB2_HUMAN]	15.99	0.3588	4	14	14	20	432	46.5	6.39
0.926759	0.556797	1	0	0.741778	1.67224	4	4	11.3	20.9	D6R9W2	Glutathione S-transferase C-terminal domain-containing protein OS=Homo sapiens GN=GSTCD PE=4 SV=1 - [D6R9W2_HUMAN]	4.57	0.1588	3	4	4	5	340	38.2	7.09
0.744161	0.728574	1	0	0.736367	1.66598	9	9	35	41.3	C9J0K6	Sorcin OS=Homo sapiens GN=SRI PE=1 SV=1 - [C9J0K6_HUMAN]	6.59	0.6645	5	8	8	11	155	17.6	5.6
0.692427	0.779049	1	0	0.735738	1.66525	2	2	32.8	25.6	Q9HAT2-2	Isoform 2 of Sialate O-acetylesterase OS=Homo sapiens GN=SIAE - [SIAE_HUMAN]	0	0.0553	2	2	2	3	488	54.5	7.33
0.796598	0.665393	1	0	0.730995	1.65978	6	6	18.2	32.8	Q96JB5	CDK5 regulatory subunit-associated protein 3 OS=Homo sapiens GN=CDK5RAP3 PE=1 SV=2 - [CK5P3_HUMAN]	14.71	0.2134	17	10	11	14	506	56.9	4.75
0.703987	0.747602	1	0	0.725794	1.65381	9	9	20.2	34	P10412	Histone H1.4 OS=Homo sapiens GN=HIST1H1E PE=1 SV=2 - [H14_HUMAN]	99.88	0.4247	3	5	18	57	219	21.9	11.03
0.704872	0.745022	1	0	0.724947	1.65284	4	4	9.9	23.5	Q9UBV2	Protein sel-1 homolog 1 OS=Homo sapiens GN=SEL1L PE=1 SV=3 - [SE1L1_HUMAN]	4.76	0.1071	3	5	5	5	794	88.7	5.39
0.833497	0.611645	1	0	0.722571	1.65012	7	7	10.7	21.8	Q16851-2	Isoform 2 of UTP--glucose-1-phosphate uridylyltransferase OS=Homo sapiens GN=UGP2 - [UGPA_HUMAN]	8.02	0.1932	14	8	8	9	497	55.6	7.88
0.730314	0.714575	1	0	0.722445	1.64998	3	3	16.9	44.4	H0Y483	6-phosphofructo-2-kinase (Fragment) OS=Homo sapiens GN=PFKFB3 PE=4 SV=1 - [H0Y483_HUMAN]	2.46	0.1329	19	2	2	3	143	16.6	6.52
0.608809	0.821302	1	0	0.715056	1.64155	5	5	25.2	27.6	Q00653-4	Isoform 4 of Nuclear factor NF-kappa-B p100 subunit OS=Homo sapiens GN=NFKB2 - [NFKB2_HUMAN]	8.94	0.1201	3	7	7	7	899	96.6	6.25
0.588804	0.840765	1	0	0.714785	1.64124	7	7	11.2	15.6	P07305-2	Isoform 2 of Histone H1.0 OS=Homo sapiens GN=H1F0 - [H10_HUMAN]	6.14	0.3333	2	7	7	9	177	19.2	10.83
0.735522	0.690641	1	0	0.713081	1.6393	10	10	21.9	11.4	O43399	Tumor protein D54 OS=Homo sapiens GN=TPD52L2 PE=1 SV=2 - [TPD54_HUMAN]	17.99	0.5485	7	14	14	20	206	22.2	5.36
0.54893	0.874207	1	0	0.711568	1.63758	8	8	14.3	21.1	Q13823	Nucleolar GTP-binding protein 2 OS=Homo sapiens GN=GNL2 PE=1 SV=1 - [NOG2_HUMAN]	11.8	0.1778	2	12	12	12	731	83.6	9.25
0.672652	0.747602	1	0	0.710127	1.63595	15	15	24.2	31.3	O60701	UDP-glucose 6-dehydrogenase OS=Homo sapiens GN=UGDH PE=1 SV=1 - [UGDH_HUMAN]	25.62	0.5324	9	20	20	23	494	55	7.12
0.543001	0.876566	1	0	0.709784	1.63556	3	3	6.1	5.8	O43148	mRNA cap guanine-N7 methyltransferase OS=Homo sapiens GN=RNMT PE=1 SV=1 - [MCES_HUMAN]	0	0.1786	3	5	5	6	476	54.8	6.61
0.71721	0.697774	1	0	0.707492	1.63296	7	7	16.1	9.8	Q5JTV8	Torsin-1A-interacting protein 1 OS=Homo sapiens GN=TOR1AIP1 PE=1 SV=2 - [TOIP1_HUMAN]	10.37	0.2178	7	11	12	14	583	66.2	8.18
0.718088	0.69332	1	0	0.705704	1.63094	18	18	18.8	25.2	P36871	Phosphoglucomutase-1 OS=Homo sapiens GN=PGM1 PE=1 SV=3 - [PGM1_HUMAN]	16.74	0.4359	3	19	19	26	562	61.4	6.76
0.589763	0.817214	1	0	0.703489	1.62844	3	3	5.6	11.3	Q9UHD2	Serine/threonine-protein kinase TBK1 OS=Homo sapiens GN=TBK1 PE=1 SV=1 - [TBK1_HUMAN]	8.79	0.1125	1	5	5	6	729	83.6	6.79
0.752749	0.652601	1	0	0.702675	1.62752	23	23	14.8	14.7	O75874	Isocitrate dehydrogenase [NADP] cytoplasmic OS=Homo sapiens GN=IDH1 PE=1 SV=2 - [IDHC_HUMAN]	41.86	0.5773	4	21	23	34	414	46.6	7.01
0.618239	0.765535	1	0	0.691887	1.61539	2	2	20.1	9.8	Q08499-3	Isoform 10 of cAMP-specific 3',5'-cyclic phosphodiesterase 4D OS=Homo sapiens GN=PDE4D - [PDE4D_HUMAN]	2.42	0.0828	18	4	4	5	604	68.6	4.89
0.642471	0.740712	1	0	0.691591	1.61506	7	7	22.5	49.3	Q9H845	Acyl-CoA dehydrogenase family member 9, mitochondrial OS=Homo sapiens GN=ACAD9 PE=1 SV=1 - [ACAD9_HUMAN]	10.12	0.1932	3	9	9	11	621	68.7	7.96
0.71984	0.660837	1	0	0.690339	1.61366	2	2	5.9	14.3	Q14344	Guanine nucleotide-binding protein subunit alpha-13 OS=Homo sapiens GN=GNA13 PE=1 SV=2 - [GNA13_HUMAN]	0	0.0557	9	1	2	3	377	44	8
0.584	0.795767	1	0	0.689884	1.61315	2	2	13.2	5.7	I3NI32	Dihydroorotate dehydrogenase (quinone), mitochondrial OS=Homo sapiens GN=DHODH PE=1 SV=1 - [I3NI32_HUMAN]	4.3	0.1832	5	5	5	5	393	42.6	9.6
0.728574	0.650765	1	0	0.689669	1.61291	2	2	32.1	16.1	Q8WY22	BRI3-binding protein OS=Homo sapiens GN=BRI3BP PE=1 SV=1 - [BRI3B_HUMAN]	0	0.1434	1	2	2	2	251	27.8	9.44
0.590722	0.784085	1	0	0.687404	1.61038	106	106	19.1	24	P38646	Stress-70 protein, mitochondrial OS=Homo sapiens GN=HSPA9 PE=1 SV=2 - [GRP75_HUMAN]	185.13	0.6716	5	48	49	156	679	73.6	6.16
0.818851	0.552869	1	0	0.68586	1.60866	2	2	56.1	39.1	P51649	Succinate-semialdehyde dehydrogenase, mitochondrial OS=Homo sapiens GN=ALDH5A1 PE=1 SV=2 - [SSDH_HUMAN]	3.52	0.1271	3	5	5	5	535	57.2	8.28
0.861558	0.506907	1	0	0.684233	1.60685	3	3	12.4	22.1	Q6P1N0	Coiled-coil and C2 domain-containing protein 1A OS=Homo sapiens GN=CC2D1A PE=1 SV=1 - [C2D1A_HUMAN]	5.35	0.1052	4	6	6	6	951	104	8.09
0.668119	0.698663	1	0	0.683391	1.60591	5	5	22.6	36.6	Q12797-10	Isoform 10 of Aspartyl/asparaginyl beta-hydroxylase OS=Homo sapiens GN=ASPH - [ASPH_HUMAN]	13.8	0.1509	15	8	9	11	729	83.2	4.92
0.621993	0.738119	1	0	0.680056	1.6022	5	5	26	32.4	Q9H0G5	Nuclear speckle splicing regulatory protein 1 OS=Homo sapiens GN=NSRP1 PE=1 SV=1 - [NSRP1_HUMAN]	4.59	0.1147	4	6	6	8	558	66.4	8.84
0.637842	0.721591	1	0	0.679717	1.60183	7	7	9.3	29.8	Q5VT94	Growth hormone-inducible transmembrane protein OS=Homo sapiens GN=GHITM PE=1 SV=1 - [Q5VT94_HUMAN]	5.62	0.1969	2	5	5	7	325	35.3	10.11
0.678072	0.674461	1	0	0.676266	1.598	8	8	21.9	21.1	Q96AB3	Isochorismatase domain-containing protein 2, mitochondrial OS=Homo sapiens GN=ISOC2 PE=1 SV=1 - [ISOC2_HUMAN]	7.56	0.561	5	5	5	11	205	22.3	7.77
0.633199	0.713696	1	0	0.673447	1.59488	3	3	14.2	21.6	Q9NZJ4-2	Isoform 2 of Sacsin OS=Homo sapiens GN=SACS - [SACS_HUMAN]	11.68	0.0311	2	8	8	10	3829	436.7	7.18
0.651683	0.695103	1	0	0.673393	1.59482	172	172	19.6	26.8	P78527	DNA-dependent protein kinase catalytic subunit OS=Homo sapiens GN=PRKDC PE=1 SV=3 - [PRKDC_HUMAN]	247.21	0.3997	6	146	148	246	4128	468.8	7.12
0.646163	0.70044	1	0	0.673301	1.59472	21	21	26.3	27.2	O00159-2	Isoform 2 of Unconventional myosin-Ic OS=Homo sapiens GN=MYO1C - [MYO1C_HUMAN]	28.02	0.2412	10	19	19	31	1028	117.8	9.41
0.776525	0.563646	1	0	0.670086	1.59117	4	4	6.3	4	P20962	Parathymosin OS=Homo sapiens GN=PTMS PE=1 SV=2 - [PTMS_HUMAN]	13.78	0.2353	3	3	3	7	102	11.5	4.16
0.70044	0.634129	1	0	0.667284	1.58808	2	2	23.4	27.4	Q53T59	HCLS1-binding protein 3 OS=Homo sapiens GN=HS1BP3 PE=1 SV=1 - [H1BP3_HUMAN]	0	0.074	4	2	2	2	392	42.8	5.01
0.675364	0.658097	1	0	0.666731	1.58747	3	3	8.6	51	Q9NZM5	Glioma tumor suppressor candidate region gene 2 protein OS=Homo sapiens GN=GLTSCR2 PE=1 SV=2 - [GSCR2_HUMAN]	1.84	0.1255	1	4	4	4	478	54.4	10.32
0.703101	0.623867	1	0	0.663484	1.5839	2	2	5.4	26.7	Q14554	Protein disulfide-isomerase A5 OS=Homo sapiens GN=PDIA5 PE=1 SV=1 - [PDIA5_HUMAN]	4.54	0.0906	4	3	3	4	519	59.6	7.91
0.695103	0.625738	1	0	0.66042	1.58054	15	15	12.1	22.3	Q9BSJ8	Extended synaptotagmin-1 OS=Homo sapiens GN=ESYT1 PE=1 SV=1 - [ESYT1_HUMAN]	28.6	0.2428	3	18	18	26	1104	122.8	5.83
0.60027	0.716333	1	0	0.658301	1.57822	3	3	2.2	14.7	E7EW52	Ribulose-phosphate 3-epimerase OS=Homo sapiens GN=RPE PE=1 SV=1 - [E7EW52_HUMAN]	3.91	0.2545	14	4	4	6	220	23.9	5.39
0.687956	0.62293	1	0	0.655443	1.5751	2	2	14.6	23.5	Q92504	Zinc transporter SLC39A7 OS=Homo sapiens GN=SLC39A7 PE=1 SV=2 - [S39A7_HUMAN]	3.54	0.0299	1	1	1	2	469	50.1	6.87
0.58111	0.729444	1	0	0.655277	1.57492	24	24	17.1	29.1	Q3SY69	Mitochondrial 10-formyltetrahydrofolate dehydrogenase OS=Homo sapiens GN=ALDH1L2 PE=1 SV=2 - [AL1L2_HUMAN]	29.74	0.3998	10	30	30	38	923	101.7	6.52
0.695103	0.609755	1	0	0.652429	1.57181	10	10	26.9	30.4	Q8WTT2	Nucleolar complex protein 3 homolog OS=Homo sapiens GN=NOC3L PE=1 SV=1 - [NOC3L_HUMAN]	16.23	0.2038	1	14	14	17	800	92.5	9.17
0.534062	0.767231	1	0	0.650646	1.56987	5	5	7.7	22.4	P84095	Rho-related GTP-binding protein RhoG OS=Homo sapiens GN=RHOG PE=1 SV=1 - [RHOG_HUMAN]	8.86	0.3141	8	3	4	8	191	21.3	8.12
0.587845	0.711935	1	0	0.64989	1.56905	7	7	15.2	7.7	O75608-2	Isoform 2 of Acyl-protein thioesterase 1 OS=Homo sapiens GN=LYPLA1 - [LYPA1_HUMAN]	17.84	0.4159	5	6	6	11	214	22.9	6.51
0.664483	0.635058	1	0	0.64977	1.56892	9	9	31.3	45.9	P17302	Gap junction alpha-1 protein OS=Homo sapiens GN=GJA1 PE=1 SV=2 - [CXA1_HUMAN]	2.02	0.2618	1	7	7	10	382	43	8.76
0.588804	0.709291	1	0	0.649048	1.56813	5	5	14.6	6.3	Q9NX24	H/ACA ribonucleoprotein complex subunit 2 OS=Homo sapiens GN=NHP2 PE=1 SV=1 - [NHP2_HUMAN]	14.8	0.5425	5	5	5	8	153	17.2	8.22
0.662661	0.634129	1	0	0.648395	1.56742	15	15	25.9	23.2	Q9H2U2	Inorganic pyrophosphatase 2, mitochondrial OS=Homo sapiens GN=PPA2 PE=1 SV=2 - [IPYR2_HUMAN]	19.86	0.5659	11	16	17	32	334	37.9	7.39
0.609755	0.681674	1	0	0.645715	1.56451	2	2	46.9	75.8	E9PMQ6	Heat shock factor protein 1 OS=Homo sapiens GN=HSF1 PE=1 SV=1 - [E9PMQ6_HUMAN]	0	0.1	3	2	2	2	430	46.5	6.84
0.679874	0.599318	1	0	0.639596	1.55789	4	4	5.2	29.1	P46734-2	Isoform 1 of Dual specificity mitogen-activated protein kinase kinase 3 OS=Homo sapiens GN=MAP2K3 - [MP2K3_HUMAN]	4.42	0.2138	5	5	5	6	318	36.1	6.25
0.632268	0.643394	1	0	0.637831	1.55599	22	22	21.1	10.7	Q9BVP2-2	Isoform 2 of Guanine nucleotide-binding protein-like 3 OS=Homo sapiens GN=GNL3 - [GNL3_HUMAN]	37.85	0.4674	5	19	20	31	537	60.5	8.79
0.605968	0.669027	1	0	0.637498	1.55563	15	15	38.2	19.5	Q96CS3	FAS-associated factor 2 OS=Homo sapiens GN=FAF2 PE=1 SV=2 - [FAF2_HUMAN]	24.36	0.409	1	12	12	21	445	52.6	5.62
0.647084	0.626673	1	0	0.636879	1.55496	6	6	30.9	10.2	Q14558	Phosphoribosyl pyrophosphate synthase-associated protein 1 OS=Homo sapiens GN=PRPSAP1 PE=1 SV=2 - [KPRA_HUMAN]	23.88	0.3511	7	7	9	14	356	39.4	7.2
0.665393	0.607863	1	0	0.636628	1.55469	135	135	17.7	26.6	P35579	Myosin-9 OS=Homo sapiens GN=MYH9 PE=1 SV=4 - [MYH9_HUMAN]	256.06	0.5903	13	97	121	239	1960	226.4	5.6
0.606916	0.659011	1	0	0.632964	1.55075	8	8	36	19.5	O43837	Isocitrate dehydrogenase [NAD] subunit beta, mitochondrial OS=Homo sapiens GN=IDH3B PE=1 SV=2 - [IDH3B_HUMAN]	7.44	0.2831	3	8	8	11	385	42.2	8.46
0.618239	0.646163	1	0	0.632201	1.54993	37	36	25.2	24.6	O00567	Nucleolar protein 56 OS=Homo sapiens GN=NOP56 PE=1 SV=4 - [NOP56_HUMAN]	49.08	0.4882	4	23	23	59	594	66	9.19
0.708408	0.555816	1	0	0.632112	1.54983	6	5	19.4	9.8	P14550	Alcohol dehydrogenase [NADP(+)] OS=Homo sapiens GN=AKR1A1 PE=1 SV=3 - [AK1A1_HUMAN]	15.44	0.4215	4	9	10	15	325	36.5	6.79
0.660837	0.602172	1	0	0.631505	1.54918	5	5	3	4.5	Q9UQN3	Charged multivesicular body protein 2b OS=Homo sapiens GN=CHMP2B PE=1 SV=1 - [CHM2B_HUMAN]	7.18	0.2347	3	6	6	9	213	23.9	8.76
0.620117	0.636915	1	0	0.628516	1.54597	5	5	32.5	35.4	Q13057	Bifunctional coenzyme A synthase OS=Homo sapiens GN=COASY PE=1 SV=4 - [COASY_HUMAN]	3.92	0.1152	9	4	4	5	564	62.3	6.99
0.69332	0.559736	1	0	0.626528	1.54385	2	2	12	46.1	O43464-3	Isoform 3 of Serine protease HTRA2, mitochondrial OS=Homo sapiens GN=HTRA2 - [HTRA2_HUMAN]	5.35	0.1009	4	3	3	3	436	46.4	10.24
0.586885	0.665393	1	0	0.626139	1.54343	3	3	6	5.3	Q8IWS0-4	Isoform 4 of PHD finger protein 6 OS=Homo sapiens GN=PHF6 - [PHF6_HUMAN]	15.86	0.2226	6	5	5	7	310	35.2	9.04
0.525067	0.725959	1	0	0.625513	1.54276	17	17	31.4	20.5	O75521-2	Isoform 2 of Enoyl-CoA delta isomerase 2, mitochondrial OS=Homo sapiens GN=ECI2 - [ECI2_HUMAN]	21.64	0.507	6	15	15	20	359	39.6	8.65
0.624803	0.620117	1	0	0.62246	1.5395	11	11	19.1	28.5	Q5QPL9	RNA-binding protein Raly (Fragment) OS=Homo sapiens GN=RALY PE=1 SV=1 - [Q5QPL9_HUMAN]	22.84	0.4895	7	12	12	20	237	24.7	10.49
0.621055	0.621055	1	0	0.621055	1.538	4	4	7.2	2.1	Q9UKV8	Protein argonaute-2 OS=Homo sapiens GN=AGO2 PE=1 SV=3 - [AGO2_HUMAN]	6.3	0.1013	2	4	7	8	859	97.1	9.19
0.559736	0.681674	1	0	0.620705	1.53763	28	28	20.9	24.4	Q9NSE4	Isoleucine--tRNA ligase, mitochondrial OS=Homo sapiens GN=IARS2 PE=1 SV=2 - [SYIM_HUMAN]	56.51	0.3597	2	30	30	54	1012	113.7	7.2
0.699552	0.529071	1	0	0.614311	1.53083	4	4	9.9	7.7	P17050	Alpha-N-acetylgalactosaminidase OS=Homo sapiens GN=NAGA PE=1 SV=2 - [NAGAB_HUMAN]	1.62	0.1217	1	4	4	5	411	46.5	5.19
0.611645	0.613532	1	0	0.612588	1.529	19	19	46.2	16.5	P27824	Calnexin OS=Homo sapiens GN=CANX PE=1 SV=2 - [CALX_HUMAN]	30.37	0.3598	12	17	25	38	592	67.5	4.6
0.659925	0.563646	1	0	0.611785	1.52815	26	26	16.7	29	O00299	Chloride intracellular channel protein 1 OS=Homo sapiens GN=CLIC1 PE=1 SV=4 - [CLIC1_HUMAN]	26.84	0.6224	3	11	12	33	241	26.9	5.17
0.604071	0.619178	1	0	0.611625	1.52798	20	20	19.8	25.1	O00425	Insulin-like growth factor 2 mRNA-binding protein 3 OS=Homo sapiens GN=IGF2BP3 PE=1 SV=2 - [IF2B3_HUMAN]	35.97	0.4197	3	16	21	45	579	63.7	8.87
0.612588	0.602172	1	0	0.60738	1.52349	25	25	16.3	23	O95202	LETM1 and EF-hand domain-containing protein 1, mitochondrial OS=Homo sapiens GN=LETM1 PE=1 SV=1 - [LETM1_HUMAN]	34.3	0.3694	3	18	18	33	739	83.3	6.7
0.627607	0.582074	1	0	0.604841	1.52081	55	55	15.1	20.8	P19338	Nucleolin OS=Homo sapiens GN=NCL PE=1 SV=3 - [NUCL_HUMAN]	197.08	0.5014	5	30	54	196	710	76.6	4.7
0.637842	0.566572	1	0	0.602207	1.51804	3	3	19.4	3	H0YBX2	Putative deoxyribonuclease TATDN1 (Fragment) OS=Homo sapiens GN=TATDN1 PE=1 SV=1 - [H0YBX2_HUMAN]	7.93	0.2129	12	4	4	4	202	22.7	8.37
0.640621	0.559736	1	0	0.600179	1.5159	3	3	34.3	9.8	Q96JJ7	Protein disulfide-isomerase TMX3 OS=Homo sapiens GN=TMX3 PE=1 SV=2 - [TMX3_HUMAN]	8.64	0.0991	7	5	5	7	454	51.8	4.91
0.60502	0.594549	1	0	0.599784	1.51549	22	22	28.5	15.3	O60763	General vesicular transport factor p115 OS=Homo sapiens GN=USO1 PE=1 SV=2 - [USO1_HUMAN]	31.98	0.3233	4	24	24	33	962	107.8	4.91
0.67717	0.513996	1	0	0.595583	1.51108	2	2	0.9	20.5	Q8TDQ7-3	Isoform 3 of Glucosamine-6-phosphate isomerase 2 OS=Homo sapiens GN=GNPDA2 - [GNPI2_HUMAN]	7.69	0.4517	7	3	7	14	259	29.2	6.74
0.554834	0.635987	1	0	0.59541	1.5109	10	10	15.6	19.4	Q16836	Hydroxyacyl-coenzyme A dehydrogenase, mitochondrial OS=Homo sapiens GN=HADH PE=1 SV=3 - [HCDH_HUMAN]	18.88	0.3248	4	7	7	12	314	34.3	8.85
0.536053	0.649845	1	0	0.592949	1.50833	2	2	4.9	20.8	Q96SK2-3	Isoform 3 of Transmembrane protein 209 OS=Homo sapiens GN=TMEM209 - [TM209_HUMAN]	0	0.0385	3	1	1	2	519	58.2	8.65
0.676267	0.504875	1	0	0.590571	1.50584	5	5	25	9.2	O43493-2	Isoform TGN46 of Trans-Golgi network integral membrane protein 2 OS=Homo sapiens GN=TGOLN2 - [TGON2_HUMAN]	5.58	0.2174	8	7	7	7	437	45.9	5.63
0.543991	0.626673	1	0	0.585332	1.50038	73	73	27.5	22.4	P14625	Endoplasmin OS=Homo sapiens GN=HSP90B1 PE=1 SV=1 - [ENPL_HUMAN]	93.04	0.5405	4	46	48	107	803	92.4	4.84
0.528071	0.638769	1	0	0.58342	1.4984	6	6	13.9	14.6	O95881	Thioredoxin domain-containing protein 12 OS=Homo sapiens GN=TXNDC12 PE=1 SV=1 - [TXD12_HUMAN]	15.44	0.3488	1	5	5	15	172	19.2	5.4
0.663572	0.500802	1	0	0.582187	1.49712	8	8	18	19.9	D6RCD0	Estradiol 17-beta-dehydrogenase 11 OS=Homo sapiens GN=HSD17B11 PE=1 SV=1 - [D6RCD0_HUMAN]	12.05	0.3828	2	10	10	12	256	28.1	9.47
0.538041	0.62293	1	0	0.580486	1.49535	9	9	24.9	18.4	Q9NXG2	THUMP domain-containing protein 1 OS=Homo sapiens GN=THUMPD1 PE=1 SV=2 - [THUM1_HUMAN]	6.05	0.2465	2	8	8	11	353	39.3	7.88
0.568519	0.584	1	0	0.576259	1.49098	24	24	28.7	13.9	Q1KMD3	Heterogeneous nuclear ribonucleoprotein U-like protein 2 OS=Homo sapiens GN=HNRNPUL2 PE=1 SV=1 - [HNRL2_HUMAN]	34.27	0.3802	2	23	23	36	747	85.1	4.91
0.543991	0.607863	1	0	0.575927	1.49063	3	3	5.1	33.3	Q96E11-3	Isoform 3 of Ribosome-recycling factor, mitochondrial OS=Homo sapiens GN=MRRF - [RRFM_HUMAN]	4.34	0.2339	9	4	4	5	218	24.1	9.6
0.585924	0.563646	1	0	0.574785	1.48946	3	3	14.3	19.3	F2Z2V0	Copine-1 (Fragment) OS=Homo sapiens GN=CPNE1 PE=1 SV=1 - [F2Z2V0_HUMAN]	4.47	0.1388	19	5	5	6	533	58.6	5.83
0.575312	0.572405	1	0	0.573858	1.4885	4	4	10.3	19.2	P21399	Cytoplasmic aconitate hydratase OS=Homo sapiens GN=ACO1 PE=1 SV=3 - [ACOC_HUMAN]	0	0.1192	3	8	8	10	889	98.3	6.68
0.584	0.563646	1	0	0.573823	1.48846	6	6	12.5	20.5	P56182	Ribosomal RNA processing protein 1 homolog A OS=Homo sapiens GN=RRP1 PE=1 SV=1 - [RRP1_HUMAN]	6.62	0.2668	2	8	8	9	461	52.8	9.33
0.549916	0.585924	1	0	0.56792	1.48238	9	9	10.1	30.8	Q9BXW7-2	Isoform 1 of Cat eye syndrome critical region protein 5 OS=Homo sapiens GN=CECR5 - [CECR5_HUMAN]	16.7	0.4173	3	11	11	14	393	43.6	6.9
0.512985	0.6107	1	0	0.561843	1.47615	8	8	3.4	17.4	Q9NXH9-2	Isoform 2 of tRNA (guanine(26)-N(2))-dimethyltransferase OS=Homo sapiens GN=TRMT1 - [TRM1_HUMAN]	21.53	0.2095	9	9	9	11	630	69.3	7.23
0.521051	0.599318	1	0	0.560184	1.47446	41	41	24.4	33.2	Q9BQG0	Myb-binding protein 1A OS=Homo sapiens GN=MYBBP1A PE=1 SV=2 - [MBB1A_HUMAN]	77.71	0.3411	5	35	35	67	1328	148.8	9.28
0.525067	0.594549	1	0	0.559808	1.47407	8	8	13.9	12.9	O43252	Bifunctional 3'-phosphoadenosine 5'-phosphosulfate synthase 1 OS=Homo sapiens GN=PAPSS1 PE=1 SV=2 - [PAPS1_HUMAN]	7.1	0.2548	1	12	12	14	624	70.8	6.86
0.569491	0.54893	1	0	0.55921	1.47346	9	9	40.7	14.8	P30043	Flavin reductase (NADPH) OS=Homo sapiens GN=BLVRB PE=1 SV=3 - [BLVRB_HUMAN]	18.39	0.5291	3	7	7	15	206	22.1	7.65
0.512985	0.599318	1	0	0.556152	1.47034	18	18	18.8	24.9	P46087	Probable 28S rRNA (cytosine(4447)-C(5))-methyltransferase OS=Homo sapiens GN=NOP2 PE=1 SV=2 - [NOP2_HUMAN]	29.75	0.298	9	18	18	27	812	89.2	9.23
0.556797	0.554834	1	0	0.555816	1.47	34	35	20.6	31.4	P08758	Annexin A5 OS=Homo sapiens GN=ANXA5 PE=1 SV=2 - [ANXA5_HUMAN]	47.72	0.625	5	19	20	47	320	35.9	5.05
0.558758	0.552869	1	0	0.555813	1.47	2	2	21.8	3.8	Q9Y394-2	Isoform 2 of Dehydrogenase/reductase SDR family member 7 OS=Homo sapiens GN=DHRS7 - [DHRS7_HUMAN]	4.3	0.1972	5	4	4	5	289	32.2	8.87
0.52707	0.573375	1	0	0.550222	1.46431	6	6	6	26.6	Q9Y2Q3	Glutathione S-transferase kappa 1 OS=Homo sapiens GN=GSTK1 PE=1 SV=3 - [GSTK1_HUMAN]	12.15	0.385	6	7	7	8	226	25.5	8.41
0.50284	0.597412	1	0	0.550126	1.46421	3	3	29.8	11.7	Q9Y5K6	CD2-associated protein OS=Homo sapiens GN=CD2AP PE=1 SV=1 - [CD2AP_HUMAN]	0	0.1002	1	3	3	6	639	71.4	6.4
0.555816	0.536053	1	0	0.545935	1.45997	2	2	8.2	3.8	O75155	Cullin-associated NEDD8-dissociated protein 2 OS=Homo sapiens GN=CAND2 PE=1 SV=3 - [CAND2_HUMAN]	9.94	0.1003	3	4	9	13	1236	135.2	5.68
0.501821	0.587845	1	0	0.544833	1.45885	15	15	13.4	18.3	P36957	Dihydrolipoyllysine-residue succinyltransferase component of 2-oxoglutarate dehydrogenase complex, mitochondrial OS=Homo sapiens GN=DLST PE=1 SV=4 - [ODO2_HUMAN]	33.45	0.3179	6	14	14	24	453	48.7	8.95
0.521051	0.554834	1	0	0.537943	1.4519	5	5	19.5	17.9	Q86X76-2	Isoform 1 of Nitrilase homolog 1 OS=Homo sapiens GN=NIT1 - [NIT1_HUMAN]	5.7	0.2165	5	5	5	6	291	31.8	6.87
0.52306	0.545968	1	0	0.534514	1.44845	2	2	32.2	61.9	Q96BM9	ADP-ribosylation factor-like protein 8A OS=Homo sapiens GN=ARL8A PE=1 SV=1 - [ARL8A_HUMAN]	5.41	0.4785	1	2	6	8	186	21.4	7.77
0.504875	0.560715	1	0	0.532795	1.44673	22	23	17.8	18.3	P09622	Dihydrolipoyl dehydrogenase, mitochondrial OS=Homo sapiens GN=DLD PE=1 SV=2 - [DLDH_HUMAN]	27.61	0.499	6	20	20	33	509	54.1	7.85
0.552869	0.511974	1	0	0.532421	1.44635	6	6	6.1	33.7	Q14789	Golgin subfamily B member 1 OS=Homo sapiens GN=GOLGB1 PE=1 SV=2 - [GOGB1_HUMAN]	11.6	0.042	4	9	9	10	3259	375.8	5
0.535058	0.524064	1	0	0.529561	1.44349	4	4	15.6	15	I3L252	FAD-AMP lyase (cyclizing) (Fragment) OS=Homo sapiens GN=DAK PE=1 SV=1 - [I3L252_HUMAN]	3.69	0.2603	3	4	4	5	219	22.9	8.28
0.545968	0.500802	1	0	0.523385	1.43732	12	12	17.9	13.2	P07384	Calpain-1 catalytic subunit OS=Homo sapiens GN=CAPN1 PE=1 SV=1 - [CAN1_HUMAN]	25.17	0.2269	11	14	14	16	714	81.8	5.67
0.505891	0.52707	1	0	0.516481	1.43046	27	27	28.6	26	P13489	Ribonuclease inhibitor OS=Homo sapiens GN=RNH1 PE=1 SV=2 - [RINI_HUMAN]	26	0.6312	11	22	22	43	461	49.9	4.82
-0.53952	-0.520769	0	1	-0.530144	0.692485	2	2	15.6	4.4	Q9UEE9-2	Isoform 2 of Craniofacial development protein 1 OS=Homo sapiens GN=CFDP1 - [CFDP1_HUMAN]	9.27	0.1336	2	3	3	4	217	24	4.49
-0.531156	-0.575615	0	1	-0.553386	0.681419	3	3	10.5	2.5	P30154-4	Isoform 4 of Serine/threonine-protein phosphatase 2A 65 kDa regulatory subunit A beta isoform OS=Homo sapiens GN=PPP2R1B - [2AAB_HUMAN]	16.84	0.2662	9	4	12	18	556	61.3	4.93
-0.597278	-0.510457	0	1	-0.553867	0.681192	14	14	13	22.4	P14735	Insulin-degrading enzyme OS=Homo sapiens GN=IDE PE=1 SV=4 - [IDE_HUMAN]	20.15	0.2385	3	19	19	24	1019	117.9	6.61
-0.606035	-0.508403	0	1	-0.557219	0.679611	3	3	37	2.2	O94992	Protein HEXIM1 OS=Homo sapiens GN=HEXIM1 PE=1 SV=1 - [HEXI1_HUMAN]	6.42	0.2061	1	5	5	6	359	40.6	4.89
-0.518701	-0.597278	0	1	-0.557989	0.679248	2	2	21.9	33.7	D6RCP9	Deoxycytidine kinase OS=Homo sapiens GN=DCK PE=1 SV=1 - [D6RCP9_HUMAN]	4.38	0.2412	4	4	4	5	199	22.9	5.12
-0.569179	-0.550042	0	1	-0.559611	0.678485	31	31	30	26.6	P31689	DnaJ homolog subfamily A member 1 OS=Homo sapiens GN=DNAJA1 PE=1 SV=2 - [DNJA1_HUMAN]	43.26	0.6348	12	17	19	43	397	44.8	7.08
-0.541618	-0.577767	0	1	-0.559693	0.678447	9	9	11.8	20.5	Q9UKX7-2	Isoform 2 of Nuclear pore complex protein Nup50 OS=Homo sapiens GN=NUP50 - [NUP50_HUMAN]	15.75	0.4409	3	11	11	14	440	46.8	8.27
-0.62371	-0.504305	0	1	-0.564007	0.676421	5	5	10.7	10.9	Q9UBQ5-2	Isoform 2 of Eukaryotic translation initiation factor 3 subunit K OS=Homo sapiens GN=EIF3K - [EIF3K_HUMAN]	12.83	0.3081	8	5	5	8	211	24.5	4.87
-0.614845	-0.529073	0	1	-0.571959	0.672703	10	10	9.6	5.2	Q5UIP0-2	Isoform 2 of Telomere-associated protein RIF1 OS=Homo sapiens GN=RIF1 - [RIF1_HUMAN]	20.69	0.0838	4	15	15	17	2446	271.5	5.41
-0.646112	-0.50226	0	1	-0.574186	0.671665	13	13	28.1	24.1	P29144	Tripeptidyl-peptidase 2 OS=Homo sapiens GN=TPP2 PE=1 SV=4 - [TPP2_HUMAN]	28.45	0.225	2	22	22	24	1249	138.3	6.32
-0.579922	-0.569179	0	1	-0.574551	0.671495	5	5	15.1	21.1	O00483	Cytochrome c oxidase subunit NDUFA4 OS=Homo sapiens GN=NDUFA4 PE=1 SV=1 - [NDUA4_HUMAN]	4.67	0.4691	1	4	4	7	81	9.4	9.38
-0.577767	-0.573467	0	1	-0.575617	0.670999	9	8	23.8	12.2	Q9NZ08	Endoplasmic reticulum aminopeptidase 1 OS=Homo sapiens GN=ERAP1 PE=1 SV=3 - [ERAP1_HUMAN]	8.57	0.1573	4	13	13	19	941	107.2	6.46
-0.533242	-0.621488	0	1	-0.577365	0.670187	2	2	8	10	Q14145	Kelch-like ECH-associated protein 1 OS=Homo sapiens GN=KEAP1 PE=1 SV=2 - [KEAP1_HUMAN]	12.2	0.0865	5	4	4	6	624	69.6	6.44
-0.614845	-0.550042	0	1	-0.582444	0.667832	2	2	6.5	15.4	P41247-2	Isoform 2 of Patatin-like phospholipase domain-containing protein 4 OS=Homo sapiens GN=PNPLA4 - [PLPL4_HUMAN]	2.25	0.0904	3	1	1	2	166	18.6	9.23
-0.545824	-0.62371	0	1	-0.584767	0.666757	28	28	16	17	P05023	Sodium/potassium-transporting ATPase subunit alpha-1 OS=Homo sapiens GN=ATP1A1 PE=1 SV=1 - [AT1A1_HUMAN]	37.12	0.3822	20	31	31	39	1023	112.8	5.49
-0.621488	-0.550042	0	1	-0.585765	0.666296	69	69	21.6	20.7	P20700	Lamin-B1 OS=Homo sapiens GN=LMNB1 PE=1 SV=2 - [LMNB1_HUMAN]	87.49	0.6416	2	38	42	102	586	66.4	5.16
-0.508403	-0.666576	0	1	-0.58749	0.6655	3	3	19.2	5.5	C9JG97	Angio-associated migratory cell protein OS=Homo sapiens GN=AAMP PE=1 SV=1 - [C9JG97_HUMAN]	1.74	0.1831	5	6	6	6	415	44.7	4.61
-0.545824	-0.630394	0	1	-0.588109	0.665214	2	2	13.9	18.1	O14530-2	Isoform 2 of Thioredoxin domain-containing protein 9 OS=Homo sapiens GN=TXNDC9 - [TXND9_HUMAN]	3.41	0.0479	2	1	1	2	188	22.2	5.83
-0.506353	-0.673463	0	1	-0.589908	0.664385	8	8	24.5	16.4	J3QLD9	Flotillin-2 OS=Homo sapiens GN=FLOT2 PE=1 SV=1 - [J3QLD9_HUMAN]	10.76	0.2033	4	8	8	10	428	47.1	5.31
-0.659723	-0.524915	0	1	-0.592319	0.663276	7	7	21.2	7.2	Q16795	NADH dehydrogenase [ubiquinone] 1 alpha subcomplex subunit 9, mitochondrial OS=Homo sapiens GN=NDUFA9 PE=1 SV=2 - [NDUA9_HUMAN]	9.76	0.2095	4	6	6	12	377	42.5	9.8
-0.682696	-0.514573	0	1	-0.598635	0.660379	3	3	40.7	37.1	Q9BTD8-4	Isoform 4 of RNA-binding protein 42 OS=Homo sapiens GN=RBM42 - [RBM42_HUMAN]	2.11	0.148	7	3	3	4	446	47	9.5
-0.671164	-0.529073	0	1	-0.600118	0.6597	9	9	39.2	14.7	O75489	NADH dehydrogenase [ubiquinone] iron-sulfur protein 3, mitochondrial OS=Homo sapiens GN=NDUFS3 PE=1 SV=1 - [NDUS3_HUMAN]	13.97	0.3106	3	7	7	12	264	30.2	7.5
-0.599462	-0.603841	0	1	-0.601651	0.658999	8	8	20.7	4.9	P28288	ATP-binding cassette sub-family D member 3 OS=Homo sapiens GN=ABCD3 PE=1 SV=1 - [ABCD3_HUMAN]	8.94	0.2033	3	12	12	13	659	75.4	9.36
-0.560643	-0.655172	0	1	-0.607907	0.656148	17	17	26.5	18.6	B4DDF4	Calponin-2 OS=Homo sapiens GN=CNN2 PE=1 SV=1 - [B4DDF4_HUMAN]	14.81	0.443	8	10	11	25	298	32.6	6.98
-0.630394	-0.586406	0	1	-0.6084	0.655924	3	3	1.7	22.1	F5H8D7	Forkhead box protein H1 OS=Homo sapiens GN=FOXH1 PE=1 SV=1 - [F5H8D7_HUMAN]	21.95	0.1678	6	9	9	14	602	65.9	5.87
-0.554273	-0.666576	0	1	-0.610425	0.655004	9	9	15.9	22.5	Q92665	28S ribosomal protein S31, mitochondrial OS=Homo sapiens GN=MRPS31 PE=1 SV=3 - [RT31_HUMAN]	6.36	0.3089	1	8	8	15	395	45.3	9.29
-0.698998	-0.526992	0	1	-0.612995	0.653838	4	4	19.4	12.6	Q08AD1-2	Isoform 2 of Calmodulin-regulated spectrin-associated protein 2 OS=Homo sapiens GN=CAMSAP2 - [CAMP2_HUMAN]	11.09	0.0479	6	5	5	7	1462	165	6.71
-0.673463	-0.558516	0	1	-0.61599	0.652482	106	106	19	22.9	P18206-2	Isoform 1 of Vinculin OS=Homo sapiens GN=VCL - [VINC_HUMAN]	162.69	0.742	4	76	76	152	1066	116.6	6.09
-0.675766	-0.564905	0	1	-0.620335	0.65052	2	2	14.1	0.4	H0YJA0	Putative E3 ubiquitin-protein ligase UBR7 (Fragment) OS=Homo sapiens GN=UBR7 PE=4 SV=1 - [H0YJA0_HUMAN]	1.8	0.2195	5	2	2	2	164	18	4.64
-0.648372	-0.597278	0	1	-0.622825	0.649398	15	15	20.1	16.8	O14744	Protein arginine N-methyltransferase 5 OS=Homo sapiens GN=PRMT5 PE=1 SV=4 - [ANM5_HUMAN]	19.65	0.3391	17	16	16	23	637	72.6	6.29
-0.744197	-0.518701	0	1	-0.631449	0.645528	5	5	9.4	11.6	Q9BY42	Protein RTF2 homolog OS=Homo sapiens GN=RTFDC1 PE=1 SV=3 - [RTF2_HUMAN]	5.3	0.2026	4	5	5	7	306	33.9	8.59
-0.694321	-0.571322	0	1	-0.632822	0.644914	4	4	25.2	27.6	P05161	Ubiquitin-like protein ISG15 OS=Homo sapiens GN=ISG15 PE=1 SV=5 - [ISG15_HUMAN]	7.46	0.3576	1	5	5	6	165	17.9	7.44
-0.701342	-0.571322	0	1	-0.636332	0.643347	2	2	33.8	38.6	P98155-2	Isoform Short of Very low-density lipoprotein receptor OS=Homo sapiens GN=VLDLR - [VLDLR_HUMAN]	1.88	0.0331	2	2	2	2	845	93.3	4.83
-0.579922	-0.703689	0	1	-0.641806	0.64091	8	8	22.7	24.9	F5GZ28	DNA ligase OS=Homo sapiens GN=LIG1 PE=1 SV=1 - [F5GZ28_HUMAN]	12.55	0.1845	6	11	11	11	851	93.9	6.01
-0.562772	-0.72261	0	1	-0.642691	0.640517	2	2	47	6.3	O00468-6	Isoform 6 of Agrin OS=Homo sapiens GN=AGRN - [AGRIN_HUMAN]	2.46	0.0215	7	3	3	3	2045	214.7	6.4
-0.720232	-0.567041	0	1	-0.643636	0.640098	8	8	45.6	16.8	P55268	Laminin subunit beta-2 OS=Homo sapiens GN=LAMB2 PE=1 SV=2 - [LAMB2_HUMAN]	7.04	0.0957	2	10	10	10	1798	195.9	6.52
-0.751465	-0.537424	0	1	-0.644445	0.639739	2	2	27.9	35.5	P49454	Centromere protein F OS=Homo sapiens GN=CENPF PE=1 SV=2 - [CENPF_HUMAN]	5.8	0.0134	1	3	3	4	3210	367.5	5.07
-0.558516	-0.732165	0	1	-0.645341	0.639342	3	3	34.8	22.4	Q16763	Ubiquitin-conjugating enzyme E2 S OS=Homo sapiens GN=UBE2S PE=1 SV=2 - [UBE2S_HUMAN]	3.96	0.3649	2	5	5	5	222	23.8	8.38
-0.625934	-0.666576	0	1	-0.646255	0.638937	11	11	30.9	13.8	P35613-2	Isoform 2 of Basigin OS=Homo sapiens GN=BSG - [BASI_HUMAN]	28.9	0.3309	7	7	7	16	269	29.2	5.64
-0.617056	-0.682696	0	1	-0.649876	0.637335	3	3	25.2	10.4	Q9GZT9-2	Isoform 2 of Egl nine homolog 1 OS=Homo sapiens GN=EGLN1 - [EGLN1_HUMAN]	7.37	0.1262	4	3	3	4	404	43.6	8.54
-0.766112	-0.54372	0	1	-0.654916	0.635113	7	7	11.1	21.2	O75396	Vesicle-trafficking protein SEC22b OS=Homo sapiens GN=SEC22B PE=1 SV=4 - [SC22B_HUMAN]	10.12	0.2977	1	6	6	9	215	24.6	6.92
-0.603841	-0.708396	0	1	-0.656119	0.634583	2	2	16.3	12.9	Q9H4A5-2	Isoform 2 of Golgi phosphoprotein 3-like OS=Homo sapiens GN=GOLPH3L - [GLP3L_HUMAN]	2.12	0.195	3	3	3	4	241	27.7	5.19
-0.696658	-0.621488	0	1	-0.659073	0.633285	14	14	10	14.3	P05091	Aldehyde dehydrogenase, mitochondrial OS=Homo sapiens GN=ALDH2 PE=1 SV=2 - [ALDH2_HUMAN]	15.98	0.3462	11	13	14	20	517	56.3	7.05
-0.720232	-0.608232	0	1	-0.664232	0.631025	95	95	35.3	24.8	P21333-2	Isoform 2 of Filamin-A OS=Homo sapiens GN=FLNA - [FLNA_HUMAN]	162.1	0.5354	8	92	102	158	2639	279.8	6.05
-0.788365	-0.54372	0	1	-0.666042	0.630233	5	5	46.2	32.2	Q9UIU6	Homeobox protein SIX4 OS=Homo sapiens GN=SIX4 PE=1 SV=2 - [SIX4_HUMAN]	1.98	0.0666	2	3	3	5	781	82.9	5.71
-0.828793	-0.514573	0	1	-0.671683	0.627774	6	6	30.1	43.8	Q8TDB6	E3 ubiquitin-protein ligase DTX3L OS=Homo sapiens GN=DTX3L PE=1 SV=1 - [DTX3L_HUMAN]	11.17	0.1473	2	8	8	10	740	83.5	8.06
-0.724993	-0.61927	0	1	-0.672132	0.627579	2	2	6.6	2.3	Q01650	Large neutral amino acids transporter small subunit 1 OS=Homo sapiens GN=SLC7A5 PE=1 SV=2 - [LAT1_HUMAN]	12.75	0.0769	4	2	3	6	507	55	7.72
-0.805913	-0.541618	0	1	-0.673765	0.626868	16	16	22.7	27.8	P13693	Translationally-controlled tumor protein OS=Homo sapiens GN=TPT1 PE=1 SV=1 - [TCTP_HUMAN]	18.31	0.4128	7	7	7	17	172	19.6	4.93
-0.734563	-0.62371	0	1	-0.679136	0.624539	4	5	21	15.6	Q6PJG6	BRCA1-associated ATM activator 1 OS=Homo sapiens GN=BRAT1 PE=1 SV=2 - [BRAT1_HUMAN]	2.19	0.1364	2	7	7	7	821	88.1	5.27
-0.698998	-0.662003	0	1	-0.680501	0.623949	6	6	6.5	6.5	Q5T6F2	Ubiquitin-associated protein 2 OS=Homo sapiens GN=UBAP2 PE=1 SV=1 - [UBAP2_HUMAN]	5.06	0.1063	7	8	8	9	1119	117	7.34
-0.732165	-0.634867	0	1	-0.683516	0.622646	60	61	29.7	26.5	O00410	Importin-5 OS=Homo sapiens GN=IPO5 PE=1 SV=4 - [IPO5_HUMAN]	87.69	0.5588	19	40	43	98	1097	123.5	4.94
-0.680382	-0.694321	0	1	-0.687352	0.620993	4	4	6.9	10.8	Q71RC2-6	Isoform 6 of La-related protein 4 OS=Homo sapiens GN=LARP4 - [LARP4_HUMAN]	14.36	0.1348	13	9	9	11	653	72.7	6.43
-0.608232	-0.768568	0	1	-0.6884	0.620542	2	2	24.2	16.6	M0R1H1	HAUS augmin-like complex subunit 8 OS=Homo sapiens GN=HAUS8 PE=1 SV=1 - [M0R1H1_HUMAN]	3.4	0.4103	4	1	1	3	39	4.1	10.29
-0.617056	-0.761213	0	1	-0.689135	0.620226	4	4	42.7	21.4	Q9H0H5	Rac GTPase-activating protein 1 OS=Homo sapiens GN=RACGAP1 PE=1 SV=1 - [RGAP1_HUMAN]	0	0.0585	4	2	2	4	632	71	8.88
-0.625934	-0.75877	0	1	-0.692352	0.618844	65	65	41.4	31.9	P04075	Fructose-bisphosphate aldolase A OS=Homo sapiens GN=ALDOA PE=1 SV=2 - [ALDOA_HUMAN]	106.59	0.794	12	21	27	122	364	39.4	8.09
-0.664288	-0.72261	0	1	-0.693449	0.618374	2	2	47.3	34.3	Q9BRG1	Vacuolar protein-sorting-associated protein 25 OS=Homo sapiens GN=VPS25 PE=1 SV=1 - [VPS25_HUMAN]	16.84	0.3352	4	7	7	8	176	20.7	6.34
-0.675766	-0.715486	0	1	-0.695626	0.617441	33	33	25.7	33.4	P27348	14-3-3 protein theta OS=Homo sapiens GN=YWHAQ PE=1 SV=1 - [1433T_HUMAN]	82.59	0.6	5	12	17	59	245	27.7	4.78
-0.61927	-0.773491	0	1	-0.696381	0.617118	15	15	29.5	13.8	P42166	Lamina-associated polypeptide 2, isoform alpha OS=Homo sapiens GN=TMPO PE=1 SV=2 - [LAP2A_HUMAN]	57.21	0.5548	1	18	26	49	694	75.4	7.66
-0.821126	-0.575615	0	1	-0.698371	0.616268	6	6	7.6	14.5	K7EMM8	Putative oxidoreductase GLYR1 (Fragment) OS=Homo sapiens GN=GLYR1 PE=1 SV=1 - [K7EMM8_HUMAN]	4.67	0.2176	8	9	9	9	524	57.3	9.23
-0.75877	-0.641604	0	1	-0.700187	0.615492	9	9	51.5	18.5	P13073	Cytochrome c oxidase subunit 4 isoform 1, mitochondrial OS=Homo sapiens GN=COX4I1 PE=1 SV=1 - [COX41_HUMAN]	1.61	0.2544	6	5	5	10	169	19.6	9.51
-0.666576	-0.734563	0	1	-0.70057	0.615329	2	2	10.7	3.8	P17483	Homeobox protein Hox-B4 OS=Homo sapiens GN=HOXB4 PE=1 SV=2 - [HXB4_HUMAN]	5.26	0.0797	1	1	1	2	251	27.6	9.77
-0.643856	-0.761213	0	1	-0.702535	0.614492	2	2	18.7	19.8	Q16537-2	Isoform 2 of Serine/threonine-protein phosphatase 2A 56 kDa regulatory subunit epsilon isoform OS=Homo sapiens GN=PPP2R5E - [2A5E_HUMAN]	3.29	0.0584	3	2	2	2	462	54	6.57
-0.659723	-0.749038	0	1	-0.70438	0.613706	4	4	67.4	28.9	Q14202-2	Isoform 2 of Zinc finger MYM-type protein 3 OS=Homo sapiens GN=ZMYM3 - [ZMYM3_HUMAN]	3.19	0.0817	7	8	8	8	1358	151	6.35
-0.8863	-0.526992	0	1	-0.706646	0.612743	5	5	6	5.9	J3QQW9	Polycomb protein SUZ12 OS=Homo sapiens GN=SUZ12 PE=1 SV=1 - [J3QQW9_HUMAN]	9.62	0.1089	2	6	6	9	716	80.3	8.76
-0.751465	-0.668868	0	1	-0.710167	0.61125	5	5	31.6	19.5	P98179	Putative RNA-binding protein 3 OS=Homo sapiens GN=RBM3 PE=1 SV=1 - [RBM3_HUMAN]	2.1	0.2739	1	3	3	7	157	17.2	8.91
-0.808437	-0.614845	0	1	-0.711641	0.610625	5	5	32.1	7.2	Q14676-3	Isoform 3 of Mediator of DNA damage checkpoint protein 1 OS=Homo sapiens GN=MDC1 - [MDC1_HUMAN]	12.77	0.0488	4	6	6	8	1802	195.9	5.2
-0.72261	-0.703689	0	1	-0.71315	0.609987	19	19	23.4	26.2	P52701	DNA mismatch repair protein Msh6 OS=Homo sapiens GN=MSH6 PE=1 SV=2 - [MSH6_HUMAN]	19.23	0.2257	9	24	25	31	1360	152.7	6.9
-0.72738	-0.710756	0	1	-0.719068	0.60749	2	2	10.3	23	O43597	Protein sprouty homolog 2 OS=Homo sapiens GN=SPRY2 PE=1 SV=1 - [SPY2_HUMAN]	1.62	0.0667	1	2	2	2	315	34.7	8.35
-0.736966	-0.701342	0	1	-0.719154	0.607454	4	4	8.9	8.6	P48507	Glutamate--cysteine ligase regulatory subunit OS=Homo sapiens GN=GCLM PE=1 SV=1 - [GSH0_HUMAN]	4.15	0.2445	1	5	5	5	274	30.7	6.02
-0.76366	-0.678072	0	1	-0.720866	0.606733	5	5	15.4	10.5	O96028	Histone-lysine N-methyltransferase NSD2 OS=Homo sapiens GN=WHSC1 PE=1 SV=1 - [NSD2_HUMAN]	15.38	0.0484	8	5	5	8	1365	152.2	8.69
-0.873027	-0.571322	0	1	-0.722174	0.606183	2	2	43.7	57.1	Q3B7T1-5	Isoform 4 of Erythroid differentiation-related factor 1 OS=Homo sapiens GN=EDRF1 - [EDRF1_HUMAN]	0	0.0174	5	2	2	2	1204	134.8	6.47
-0.522841	-0.924125	0	1	-0.723483	0.605634	4	4	4.8	10.5	Q9Y281-3	Isoform 3 of Cofilin-2 OS=Homo sapiens GN=CFL2 - [COF2_HUMAN]	24.46	0.6711	3	5	9	22	149	16.9	8.62
-0.929611	-0.520769	0	1	-0.72519	0.604917	2	2	33.9	53.7	Q765P7	MTSS1-like protein OS=Homo sapiens GN=MTSS1L PE=1 SV=1 - [MTSSL_HUMAN]	7.03	0.0388	2	2	2	3	747	79.9	7.47
-0.905088	-0.547932	0	1	-0.72651	0.604364	5	5	24.4	28.5	O96000	NADH dehydrogenase [ubiquinone] 1 beta subcomplex subunit 10 OS=Homo sapiens GN=NDUFB10 PE=1 SV=3 - [NDUBA_HUMAN]	2.57	0.2965	4	4	4	5	172	20.8	8.48
-0.678072	-0.778432	0	1	-0.728252	0.603635	3	3	15.7	3.2	O60613	15 kDa selenoprotein OS=Homo sapiens GN=SEP15 PE=1 SV=3 - [SEP15_HUMAN]	5	0.2531	3	3	3	3	162	17.8	5.03
-0.736966	-0.72738	0	1	-0.732173	0.601997	3	3	10.7	0.6	Q13257	Mitotic spindle assembly checkpoint protein MAD2A OS=Homo sapiens GN=MAD2L1 PE=1 SV=1 - [MD2L1_HUMAN]	6.89	0.2049	2	5	5	6	205	23.5	5.08
-0.859876	-0.625934	0	1	-0.742905	0.597535	25	24	23.9	24.1	Q14444-2	Isoform 2 of Caprin-1 OS=Homo sapiens GN=CAPRIN1 - [CAPR1_HUMAN]	15.79	0.2853	5	15	15	33	694	76.8	5.12
-0.62371	-0.862496	0	1	-0.743103	0.597453	2	2	0.4	10.1	Q96GX5-2	Isoform 2 of Serine/threonine-protein kinase greatwall OS=Homo sapiens GN=MASTL - [GWL_HUMAN]	5.51	0.0667	3	3	3	3	840	92.8	6.13
-0.732165	-0.768568	0	1	-0.750366	0.594453	3	3	5.8	19	Q02241-2	Isoform 2 of Kinesin-like protein KIF23 OS=Homo sapiens GN=KIF23 - [KIF23_HUMAN]	3.3	0.0584	6	3	3	3	856	98	8.47
-0.823677	-0.678072	0	1	-0.750875	0.594243	5	5	16.3	10.8	Q7Z4S6-6	Isoform 6 of Kinesin-like protein KIF21A OS=Homo sapiens GN=KIF21A - [KI21A_HUMAN]	7.81	0.0617	14	5	5	7	1621	180.6	6.33
-0.935117	-0.569179	0	1	-0.752148	0.593719	2	2	10.9	36.5	Q8N2W9	E3 SUMO-protein ligase PIAS4 OS=Homo sapiens GN=PIAS4 PE=1 SV=1 - [PIAS4_HUMAN]	2.56	0.0941	1	2	2	2	510	56.5	6.14
-0.500218	-1.00578	0	1	-0.753	0.593368	3	3	15.4	27.5	P18827	Syndecan-1 OS=Homo sapiens GN=SDC1 PE=1 SV=3 - [SDC1_HUMAN]	1.77	0.1548	3	3	3	4	310	32.4	4.63
-0.567041	-0.940645	0	1	-0.753843	0.593022	4	4	22.7	36.8	Q9Y2G3	Probable phospholipid-transporting ATPase IF OS=Homo sapiens GN=ATP11B PE=1 SV=2 - [AT11B_HUMAN]	2.64	0.0425	2	3	3	9	1177	134.1	6.96
-0.668868	-0.83908	0	1	-0.753974	0.592968	2	2	55.7	49.1	C9JYQ9	60S ribosomal protein L22-like 1 OS=Homo sapiens GN=RPL22L1 PE=1 SV=1 - [C9JYQ9_HUMAN]	6.75	0.2975	3	2	2	2	121	14.5	9.38
-0.780909	-0.734563	0	1	-0.757736	0.591424	3	3	15	18.9	Q8TD19	Serine/threonine-protein kinase Nek9 OS=Homo sapiens GN=NEK9 PE=1 SV=2 - [NEK9_HUMAN]	8.05	0.0787	1	5	5	8	979	107.1	5.74
-1.00578	-0.518701	0	1	-0.762242	0.58958	2	2	3.1	25.8	Q9BYW2	Histone-lysine N-methyltransferase SETD2 OS=Homo sapiens GN=SETD2 PE=1 SV=3 - [SETD2_HUMAN]	2.73	0.0144	7	3	3	3	2564	287.4	6.14
-0.771027	-0.753896	0	1	-0.762462	0.58949	4	4	21.7	24.4	P61769	Beta-2-microglobulin OS=Homo sapiens GN=B2M PE=1 SV=1 - [B2MG_HUMAN]	7.75	0.3529	3	3	3	4	119	13.7	6.52
-0.668868	-0.867752	0	1	-0.76831	0.587105	13	13	33.9	46.9	Q9Y2Z0-2	Isoform 2 of Suppressor of G2 allele of SKP1 homolog OS=Homo sapiens GN=SUGT1 - [SUGT1_HUMAN]	22.4	0.5916	2	16	16	21	333	37.8	5.21
-0.940645	-0.599462	0	1	-0.770053	0.586396	3	3	5.1	41.3	Q9UHY1	Nuclear receptor-binding protein OS=Homo sapiens GN=NRBP1 PE=1 SV=1 - [NRBP_HUMAN]	8.84	0.1533	3	5	5	6	535	59.8	5.08
-0.943416	-0.603841	0	1	-0.773629	0.584944	3	3	19.2	1.4	Q16513-3	Isoform 3 of Serine/threonine-protein kinase N2 OS=Homo sapiens GN=PKN2 - [PKN2_HUMAN]	0	0.0748	7	5	5	6	936	106.2	6.4
-0.662003	-0.891643	0	1	-0.776823	0.583651	15	15	22.1	19.8	P06493	Cyclin-dependent kinase 1 OS=Homo sapiens GN=CDK1 PE=1 SV=3 - [CDK1_HUMAN]	31.59	0.6263	97	14	17	29	297	34.1	8.4
-0.913216	-0.652901	0	1	-0.783059	0.581133	6	6	17.5	17.2	Q07954	Prolow-density lipoprotein receptor-related protein 1 OS=Homo sapiens GN=LRP1 PE=1 SV=2 - [LRP1_HUMAN]	14.16	0.029	1	8	8	8	4544	504.3	5.39
-0.828793	-0.739372	0	1	-0.784083	0.580721	2	2	21.6	27.2	P09669	Cytochrome c oxidase subunit 6C OS=Homo sapiens GN=COX6C PE=1 SV=2 - [COX6C_HUMAN]	4.37	0.5067	1	5	5	5	75	8.8	10.39
-0.724993	-0.844251	0	1	-0.784622	0.580504	7	7	9.8	4.3	P04181	Ornithine aminotransferase, mitochondrial OS=Homo sapiens GN=OAT PE=1 SV=1 - [OAT_HUMAN]	16.05	0.1845	2	6	6	11	439	48.5	7.03
-0.818579	-0.75877	0	1	-0.788675	0.578876	6	6	37.9	56.4	Q99856	AT-rich interactive domain-containing protein 3A OS=Homo sapiens GN=ARID3A PE=1 SV=2 - [ARI3A_HUMAN]	14.04	0.1467	5	5	6	7	593	62.9	4.91
-0.859876	-0.717857	0	1	-0.788866	0.578799	7	7	23.7	14.4	Q96T37-4	Isoform 4 of Putative RNA-binding protein 15 OS=Homo sapiens GN=RBM15 - [RBM15_HUMAN]	15.38	0.1073	4	6	6	7	913	99.6	9.92
-0.902389	-0.675766	0	1	-0.789077	0.578714	2	2	0.1	3.2	Q9H5K3	Protein O-mannose kinase OS=Homo sapiens GN=POMK PE=1 SV=1 - [SG196_HUMAN]	0	0.0543	1	1	1	2	350	40	6.1
-0.773491	-0.810966	0	1	-0.792229	0.577451	2	2	35.9	8.9	O43657	Tetraspanin-6 OS=Homo sapiens GN=TSPAN6 PE=1 SV=1 - [TSN6_HUMAN]	2.42	0.102	1	2	2	3	245	27.5	8.1
-0.841663	-0.753896	0	1	-0.797779	0.575234	2	2	13	0.8	Q9UBT7-3	Isoform 3 of Alpha-catulin OS=Homo sapiens GN=CTNNAL1 - [CTNL1_HUMAN]	4.78	0.0508	5	2	2	2	650	72.6	7.06
-0.680382	-0.91866	0	1	-0.799521	0.57454	4	4	8	8.5	Q01581	Hydroxymethylglutaryl-CoA synthase, cytoplasmic OS=Homo sapiens GN=HMGCS1 PE=1 SV=2 - [HMCS1_HUMAN]	5.41	0.1288	2	5	5	5	520	57.3	5.41
-0.795859	-0.808437	0	1	-0.802148	0.573495	7	7	13.8	10.2	P20674	Cytochrome c oxidase subunit 5A, mitochondrial OS=Homo sapiens GN=COX5A PE=1 SV=2 - [COX5A_HUMAN]	5.68	0.5267	5	7	7	9	150	16.8	6.79
-0.854649	-0.751465	0	1	-0.803057	0.573133	3	3	3.8	35.2	Q6YP21-3	Isoform 3 of Kynurenine--oxoglutarate transaminase 3 OS=Homo sapiens GN=CCBL2 - [KAT3_HUMAN]	4.8	0.1262	3	4	4	5	420	47.7	6.8
-0.935117	-0.675766	0	1	-0.805441	0.572187	6	6	60.5	38.3	O60566	Mitotic checkpoint serine/threonine-protein kinase BUB1 beta OS=Homo sapiens GN=BUB1B PE=1 SV=3 - [BUB1B_HUMAN]	6.66	0.0914	4	8	8	8	1050	119.5	5.27
-0.841663	-0.77596	0	1	-0.808811	0.570852	9	9	24.1	21.6	Q14019	Coactosin-like protein OS=Homo sapiens GN=COTL1 PE=1 SV=3 - [COTL1_HUMAN]	5.37	0.6197	2	7	7	12	142	15.9	5.67
-0.795859	-0.823677	0	1	-0.809768	0.570473	4	4	33.5	31.4	E9PMI6	Methylosome subunit pICln OS=Homo sapiens GN=CLNS1A PE=1 SV=1 - [E9PMI6_HUMAN]	8.16	0.2275	5	3	3	5	167	18.2	4.41
-0.883635	-0.736966	0	1	-0.8103	0.570263	2	2	21.5	38	D6R9Z7	Cytochrome c oxidase subunit 7C, mitochondrial OS=Homo sapiens GN=COX7C PE=1 SV=1 - [D6R9Z7_HUMAN]	3.37	0.4286	5	3	3	3	56	6.4	9.83
-0.8135	-0.808437	0	1	-0.810968	0.569999	9	9	28.1	11.9	P14210-3	Isoform 3 of Hepatocyte growth factor OS=Homo sapiens GN=HGF - [HGF_HUMAN]	20.07	0.3181	10	15	15	18	723	82.5	7.88
-0.816037	-0.818579	0	1	-0.817308	0.5675	11	11	21.2	18.7	P28370-2	Isoform 2 of Probable global transcription activator SNF2L1 OS=Homo sapiens GN=SMARCA1 - [SMCA1_HUMAN]	28.42	0.2006	2	12	21	26	1042	121.1	8.18
-0.749038	-0.8863	0	1	-0.817669	0.567358	4	4	15.2	5.7	Q08043	Alpha-actinin-3 OS=Homo sapiens GN=ACTN3 PE=1 SV=2 - [ACTN3_HUMAN]	9.9	0.1287	4	4	10	13	901	103.2	5.52
-0.899695	-0.744197	0	1	-0.821946	0.565678	2	2	63.3	67.7	Q96R06	Sperm-associated antigen 5 OS=Homo sapiens GN=SPAG5 PE=1 SV=2 - [SPAG5_HUMAN]	0	0.0218	2	2	2	3	1193	134.3	5
-1.01742	-0.632629	0	1	-0.825023	0.564473	2	2	3.1	42.9	Q13111	Chromatin assembly factor 1 subunit A OS=Homo sapiens GN=CHAF1A PE=1 SV=2 - [CAF1A_HUMAN]	1.7	0.0575	4	4	4	4	956	106.9	5.94
-0.85726	-0.800877	0	1	-0.829069	0.562893	2	2	16.3	22.4	O75146	Huntingtin-interacting protein 1-related protein OS=Homo sapiens GN=HIP1R PE=1 SV=2 - [HIP1R_HUMAN]	2.02	0.0253	2	2	2	2	1068	119.3	6.67
-0.790859	-0.873027	0	1	-0.831943	0.561772	2	2	38	4.3	Q9BWW4-2	Isoform 2 of Single-stranded DNA-binding protein 3 OS=Homo sapiens GN=SSBP3 - [SSBP3_HUMAN]	7.57	0.036	3	2	2	3	361	37.7	6.73
-0.668868	-0.997117	0	1	-0.832993	0.561364	2	2	31.2	7.6	P24844	Myosin regulatory light polypeptide 9 OS=Homo sapiens GN=MYL9 PE=1 SV=4 - [MYL9_HUMAN]	26.09	0.5058	3	2	7	23	172	19.8	4.92
-1.0862	-0.579922	0	1	-0.833061	0.561337	5	5	13.7	30.6	Q9ULW0	Targeting protein for Xklp2 OS=Homo sapiens GN=TPX2 PE=1 SV=2 - [TPX2_HUMAN]	9.76	0.1941	2	9	9	9	747	85.6	9.23
-1.17788	-0.500218	0	1	-0.83905	0.559012	2	2	14.4	20.8	H0YEW4	ATP synthase mitochondrial F1 complex assembly factor 1 (Fragment) OS=Homo sapiens GN=ATPAF1 PE=1 SV=1 - [H0YEW4_HUMAN]	2.55	0.2414	8	3	3	3	174	19.9	8.12
-0.778432	-0.910502	0	1	-0.844467	0.556917	5	5	18.2	30.4	Q6ZN17	Protein lin-28 homolog B OS=Homo sapiens GN=LIN28B PE=1 SV=1 - [LN28B_HUMAN]	9.49	0.424	2	7	8	8	250	27.1	8.91
-0.831358	-0.859876	0	1	-0.845617	0.556473	17	17	26.4	30.1	P26358	DNA (cytosine-5)-methyltransferase 1 OS=Homo sapiens GN=DNMT1 PE=1 SV=2 - [DNMT1_HUMAN]	33.87	0.2172	11	31	31	32	1616	183	7.75
-0.749038	-0.951764	0	1	-0.850401	0.554631	23	23	21.9	20.1	P23921	Ribonucleoside-diphosphate reductase large subunit OS=Homo sapiens GN=RRM1 PE=1 SV=1 - [RIR1_HUMAN]	22.33	0.3283	4	21	21	30	792	90	7.15
-1	-0.701342	0	1	-0.850671	0.554527	3	3	14	31.5	Q9UBB6-2	Isoform 2 of Neurochondrin OS=Homo sapiens GN=NCDN - [NCDN_HUMAN]	8.57	0.0983	5	5	5	5	712	77.2	5.48
-0.821126	-0.880976	0	1	-0.851051	0.554381	2	2	28.5	8.8	Q7Z4Q2	HEAT repeat-containing protein 3 OS=Homo sapiens GN=HEATR3 PE=1 SV=2 - [HEAT3_HUMAN]	6.12	0.0618	3	4	4	4	680	74.5	5.11
-0.878321	-0.828793	0	1	-0.853557	0.553419	6	6	18.5	9.4	Q15054-3	Isoform 3 of DNA polymerase delta subunit 3 OS=Homo sapiens GN=POLD3 - [DPOD3_HUMAN]	3.54	0.1889	7	7	7	7	360	39.3	9.44
-0.785875	-0.92139	0	1	-0.853633	0.55339	4	4	50.2	9.2	P30533	Alpha-2-macroglobulin receptor-associated protein OS=Homo sapiens GN=LRPAP1 PE=1 SV=1 - [AMRP_HUMAN]	5.68	0.2577	2	10	10	10	357	41.4	8.78
-0.788365	-0.926865	0	1	-0.857615	0.551864	4	4	47.5	64	P49642	DNA primase small subunit OS=Homo sapiens GN=PRIM1 PE=1 SV=1 - [PRI1_HUMAN]	2.92	0.1643	2	4	4	5	420	49.9	8.21
-0.899695	-0.818579	0	1	-0.859137	0.551282	5	5	7.8	11.2	Q96T88	E3 ubiquitin-protein ligase UHRF1 OS=Homo sapiens GN=UHRF1 PE=1 SV=1 - [UHRF1_HUMAN]	19.7	0.1135	2	8	9	10	793	89.8	7.56
-0.962969	-0.761213	0	1	-0.862091	0.550155	2	2	24.6	41.2	Q9H2P9-2	Isoform 2 of Diphthine synthase OS=Homo sapiens GN=DPH5 - [DPH5_HUMAN]	1.84	0.1026	6	2	2	2	234	26.1	5.02
-0.586406	-1.16812	0	1	-0.877264	0.544399	3	3	11.4	14.4	Q9NX14	NADH dehydrogenase [ubiquinone] 1 beta subcomplex subunit 11, mitochondrial OS=Homo sapiens GN=NDUFB11 PE=1 SV=1 - [NDUBB_HUMAN]	0	0.1503	2	1	1	3	153	17.3	5.22
-0.899695	-0.859876	0	1	-0.879785	0.543448	5	6	16.4	10.2	P24666	Low molecular weight phosphotyrosine protein phosphatase OS=Homo sapiens GN=ACP1 PE=1 SV=3 - [PPAC_HUMAN]	11.2	0.4873	6	5	5	8	158	18	6.74
-0.785875	-0.974262	0	1	-0.880069	0.543342	2	2	4.6	6.5	Q9H4H8	Protein FAM83D OS=Homo sapiens GN=FAM83D PE=1 SV=3 - [FA83D_HUMAN]	3.94	0.0188	1	1	1	2	585	64.4	6.54
-1.06794	-0.701342	0	1	-0.88464	0.541623	2	2	40.5	1.7	Q99595	Mitochondrial import inner membrane translocase subunit Tim17-A OS=Homo sapiens GN=TIMM17A PE=1 SV=1 - [TI17A_HUMAN]	2.18	0.3041	1	3	3	4	171	18	7.87
-0.668868	-1.1078	0	1	-0.888336	0.540237	3	3	9.2	21.9	E7ENV7	Copine-8 OS=Homo sapiens GN=CPNE8 PE=1 SV=2 - [E7ENV7_HUMAN]	1.82	0.1304	15	5	6	8	552	62.2	5.94
-0.915936	-0.873027	0	1	-0.894481	0.537941	17	17	28.7	27.6	Q460N5-4	Isoform 4 of Poly [ADP-ribose] polymerase 14 OS=Homo sapiens GN=PARP14 - [PAR14_HUMAN]	16.1	0.1345	7	17	17	19	1680	189.1	6.81
-0.979942	-0.810966	0	1	-0.895454	0.537578	8	8	67.1	33.9	Q12756	Kinesin-like protein KIF1A OS=Homo sapiens GN=KIF1A PE=1 SV=2 - [KIF1A_HUMAN]	16.8	0.1112	10	11	15	17	1690	190.9	6.21
-0.739372	-1.05889	0	1	-0.899133	0.536209	6	6	38.2	35.6	Q14118	Dystroglycan OS=Homo sapiens GN=DAG1 PE=1 SV=2 - [DAG1_HUMAN]	12.53	0.1084	1	7	7	9	895	97.4	8.56
-0.982791	-0.826233	0	1	-0.904512	0.534213	3	3	4	23.8	Q8TB36-2	Isoform 2 of Ganglioside-induced differentiation-associated protein 1 OS=Homo sapiens GN=GDAP1 - [GDAP1_HUMAN]	7.01	0.2241	2	6	6	7	290	33.5	8.98
-0.915936	-0.902389	0	1	-0.909162	0.532494	2	2	6.3	43.8	Q16527	Cysteine and glycine-rich protein 2 OS=Homo sapiens GN=CSRP2 PE=1 SV=3 - [CSRP2_HUMAN]	4.84	0.2746	3	4	4	4	193	20.9	8.62
-0.773491	-1.04692	0	1	-0.910206	0.532109	3	3	32.1	14.7	P79522-2	Isoform 2 of Proline-rich protein 3 OS=Homo sapiens GN=PRR3 - [PRR3_HUMAN]	0	0.1916	2	2	2	3	167	18.6	9.8
-0.606035	-1.22095	0	1	-0.913492	0.530898	4	4	1.9	31.1	Q99538-3	Isoform 3 of Legumain OS=Homo sapiens GN=LGMN - [LGMN_HUMAN]	1.93	0.0941	6	3	3	4	372	42	6.2
-0.823677	-1.02327	0	1	-0.923474	0.527238	3	3	20.9	7.4	Q96TA2-3	Isoform 3 of ATP-dependent zinc metalloprotease YME1L1 OS=Homo sapiens GN=YME1L1 - [YMEL1_HUMAN]	8.29	0.1464	6	7	7	8	683	75.9	8.57
-0.833927	-1.02327	0	1	-0.928599	0.525368	3	3	32.7	35.2	P49643	DNA primase large subunit OS=Homo sapiens GN=PRIM2 PE=1 SV=2 - [PRI2_HUMAN]	5.69	0.1297	1	4	4	5	509	58.8	7.91
-0.994241	-0.880976	0	1	-0.937608	0.522098	59	59	25.4	25.4	Q92598-2	Isoform Beta of Heat shock protein 105 kDa OS=Homo sapiens GN=HSPH1 - [HS105_HUMAN]	100.34	0.6229	6	39	44	94	814	92.1	5.55
-0.968605	-0.926865	0	1	-0.947735	0.518446	2	2	13.6	10	C9JA35	Tapasin (Fragment) OS=Homo sapiens GN=TAPBP PE=1 SV=1 - [C9JA35_HUMAN]	6.1	0.1146	6	2	2	3	192	20.3	6.93
-1.13924	-0.761213	0	1	-0.950225	0.517552	2	2	14.4	6.7	Q92747-2	Isoform 2 of Actin-related protein 2/3 complex subunit 1A OS=Homo sapiens GN=ARPC1A - [ARC1A_HUMAN]	6.9	0.1913	3	3	4	6	345	38.6	7.81
-1.36216	-0.547932	0	1	-0.955045	0.515826	3	3	35.8	15.1	O14777	Kinetochore protein NDC80 homolog OS=Homo sapiens GN=NDC80 PE=1 SV=1 - [NDC80_HUMAN]	6.94	0.0623	1	4	4	4	642	73.9	5.6
-0.971431	-0.951764	0	1	-0.961597	0.513488	5	6	43.6	34.2	P49006	MARCKS-related protein OS=Homo sapiens GN=MARCKSL1 PE=1 SV=2 - [MRP_HUMAN]	7.65	0.4615	1	6	7	9	195	19.5	4.67
-0.997117	-0.935117	0	1	-0.966117	0.511882	42	42	40.8	26.3	P23381	Tryptophan--tRNA ligase, cytoplasmic OS=Homo sapiens GN=WARS PE=1 SV=2 - [SYWC_HUMAN]	25.18	0.586	23	20	20	52	471	53.1	6.23
-0.833927	-1.09851	0	1	-0.966216	0.511847	11	11	65.3	69.4	O14933	Ubiquitin/ISG15-conjugating enzyme E2 L6 OS=Homo sapiens GN=UBE2L6 PE=1 SV=4 - [UB2L6_HUMAN]	13.38	0.4444	4	3	3	18	153	17.8	7.88
-0.899695	-1.04097	0	1	-0.970333	0.510388	10	10	24.6	46.3	Q15417	Calponin-3 OS=Homo sapiens GN=CNN3 PE=1 SV=1 - [CNN3_HUMAN]	10.13	0.4438	4	10	11	21	329	36.4	6.05
-1.11716	-0.841663	0	1	-0.979412	0.507186	4	4	28.2	18.1	P46013	Antigen KI-67 OS=Homo sapiens GN=MKI67 PE=1 SV=2 - [KI67_HUMAN]	58.53	0.2362	1	5	52	63	3256	358.5	9.45
-0.907793	-1.05589	0	1	-0.981842	0.506333	27	27	34.3	22.9	Q16658	Fascin OS=Homo sapiens GN=FSCN1 PE=1 SV=3 - [FSCN1_HUMAN]	33.02	0.428	2	16	16	32	493	54.5	7.24
-0.766112	-1.1976	0	1	-0.981856	0.506328	13	13	40.7	42.8	P35527	Keratin, type I cytoskeletal 9 OS=Homo sapiens GN=KRT9 PE=1 SV=3 - [K1C9_HUMAN]	18.22	0.3307	2	12	13	18	623	62	5.24
-1.08927	-0.8863	0	1	-0.987783	0.504252	41	41	51.9	29.2	P08243-2	Isoform 2 of Asparagine synthetase [glutamine-hydrolyzing] OS=Homo sapiens GN=ASNS - [ASNS_HUMAN]	51.98	0.6074	8	26	26	58	540	62.1	7.06
-1.01159	-0.965784	0	1	-0.988686	0.503937	2	2	8.4	8.5	J3KPG5	Bromodomain adjacent to zinc finger domain protein 2A OS=Homo sapiens GN=BAZ2A PE=1 SV=1 - [J3KPG5_HUMAN]	5.89	0.0245	7	3	3	3	1875	207.9	6.64
-1.01742	-0.96016	0	1	-0.988788	0.503901	5	5	39.1	17.8	P11532-8	Isoform 8 of Dystrophin OS=Homo sapiens GN=DMD - [DMD_HUMAN]	7.71	0.1954	19	8	8	9	604	68.9	6.6
-0.997117	-1.0145	0	1	-1.00581	0.497991	25	25	30	18.4	P11388	DNA topoisomerase 2-alpha OS=Homo sapiens GN=TOP2A PE=1 SV=3 - [TOP2A_HUMAN]	47.36	0.2495	5	24	30	40	1531	174.3	8.72
-1.09234	-0.924125	0	1	-1.00823	0.497155	2	2	87.6	67.7	O95864-3	Isoform 3 of Fatty acid desaturase 2 OS=Homo sapiens GN=FADS2 - [FADS2_HUMAN]	0	0.1218	4	3	3	3	386	45.5	7.47
-0.948976	-1.06794	0	1	-1.00846	0.497077	2	2	4.3	12.1	Q5T179	Cyclin-dependent kinases regulatory subunit OS=Homo sapiens GN=CKS1B PE=1 SV=1 - [Q5T179_HUMAN]	0	0.2388	2	1	1	2	67	8	6.35
-0.875672	-1.14242	0	1	-1.00904	0.496875	2	2	95.9	84.7	P04183	Thymidine kinase, cytosolic OS=Homo sapiens GN=TK1 PE=1 SV=2 - [KITH_HUMAN]	2.44	0.1923	4	2	2	2	234	25.5	8.51
-1.1047	-0.932361	0	1	-1.01853	0.493619	31	31	30.1	22.8	P02786	Transferrin receptor protein 1 OS=Homo sapiens GN=TFRC PE=1 SV=2 - [TFR1_HUMAN]	40.51	0.4263	7	28	28	45	760	84.8	6.61
-0.985645	-1.06492	0	1	-1.02528	0.491314	22	22	31	34.6	O75534-2	Isoform 2 of Cold shock domain-containing protein E1 OS=Homo sapiens GN=CSDE1 - [CSDE1_HUMAN]	48.29	0.3963	9	29	29	45	767	85.7	6.2
-1.1047	-0.948976	0	1	-1.02684	0.490785	2	2	68.3	52.4	Q9NYU1	UDP-glucose:glycoprotein glucosyltransferase 2 OS=Homo sapiens GN=UGGT2 PE=1 SV=4 - [UGGG2_HUMAN]	3.76	0.0204	4	2	2	3	1516	174.6	6.89
-1.03209	-1.03505	0	1	-1.03357	0.4885	32	32	39.7	25.6	Q96AC1	Fermitin family homolog 2 OS=Homo sapiens GN=FERMT2 PE=1 SV=1 - [FERM2_HUMAN]	43.03	0.4206	13	21	21	41	680	77.8	6.7
-0.899695	-1.16812	0	1	-1.03391	0.488385	2	2	32.4	2.8	Q9Y6A5	Transforming acidic coiled-coil-containing protein 3 OS=Homo sapiens GN=TACC3 PE=1 SV=1 - [TACC3_HUMAN]	4.01	0.0716	4	3	3	3	838	90.3	5.05
-1.42275	-0.646112	0	1	-1.03443	0.488208	12	12	55.1	23.3	Q01995	Transgelin OS=Homo sapiens GN=TAGLN PE=1 SV=4 - [TAGL_HUMAN]	14.07	0.5771	3	11	11	20	201	22.6	8.84
-1.0619	-1.01159	0	1	-1.03674	0.487426	3	3	48	19.3	Q3KQU3-3	Isoform 3 of MAP7 domain-containing protein 1 OS=Homo sapiens GN=MAP7D1 - [MA7D1_HUMAN]	4.63	0.0743	5	2	2	3	377	42.1	9.2
-1.11716	-0.957356	0	1	-1.03726	0.487253	10	10	31.8	33.1	Q9NR12	PDZ and LIM domain protein 7 OS=Homo sapiens GN=PDLIM7 PE=1 SV=1 - [PDLI7_HUMAN]	6.82	0.3107	11	10	10	13	457	49.8	8.41
-1	-1.07704	0	1	-1.03852	0.486826	11	11	31.4	44.6	H0YNH8	Uveal autoantigen with coiled-coil domains and ankyrin repeats OS=Homo sapiens GN=UACA PE=1 SV=1 - [H0YNH8_HUMAN]	17.36	0.1535	6	17	18	21	1401	161.2	6.93
-1.074	-1.00578	0	1	-1.03989	0.486364	2	2	4.3	15.4	Q13112	Chromatin assembly factor 1 subunit B OS=Homo sapiens GN=CHAF1B PE=1 SV=1 - [CAF1B_HUMAN]	3.49	0.0644	1	3	3	3	559	61.5	7.5
-0.910502	-1.18443	0	1	-1.04746	0.483818	24	26	81.9	69.9	P52292	Importin subunit alpha-1 OS=Homo sapiens GN=KPNA2 PE=1 SV=1 - [IMA1_HUMAN]	35.96	0.5047	4	17	17	35	529	57.8	5.4
-1.31473	-0.831358	0	1	-1.07305	0.475315	13	14	41.6	28.7	P11047	Laminin subunit gamma-1 OS=Homo sapiens GN=LAMC1 PE=1 SV=3 - [LAMC1_HUMAN]	22.09	0.169	1	19	19	20	1609	177.5	5.12
-1.16165	-1.02327	0	1	-1.09246	0.468961	2	2	3.5	5	Q8TD16	Protein bicaudal D homolog 2 OS=Homo sapiens GN=BICD2 PE=1 SV=1 - [BICD2_HUMAN]	0	0.0789	6	4	4	5	824	93.5	5.44
-1.12658	-1.0619	0	1	-1.09424	0.468382	3	3	3.4	11.2	H0Y612	E3 ubiquitin-protein ligase TRIM33 (Fragment) OS=Homo sapiens GN=TRIM33 PE=1 SV=1 - [H0Y612_HUMAN]	8.44	0.0946	4	7	7	7	888	98.9	7.85
-0.994241	-1.1943	0	1	-1.09427	0.468374	6	6	36	37.3	Q07812-5	Isoform Epsilon of Apoptosis regulator BAX OS=Homo sapiens GN=BAX - [BAX_HUMAN]	5.72	0.4634	7	6	6	8	164	18.1	8.16
-1.13924	-1.05889	0	1	-1.09906	0.466819	21	21	109.2	85.7	C9JW74	Mesoderm-specific transcript homolog protein OS=Homo sapiens GN=MEST PE=4 SV=1 - [C9JW74_HUMAN]	27.29	0.3581	9	7	7	28	296	34.3	10.39
-1.152	-1.074	0	1	-1.113	0.462331	11	11	31.2	28.4	P54687	Branched-chain-amino-acid aminotransferase, cytosolic OS=Homo sapiens GN=BCAT1 PE=1 SV=3 - [BCAT1_HUMAN]	15.43	0.3731	6	10	10	15	386	42.9	5.3
-1.06794	-1.17462	0	1	-1.12128	0.459686	3	3	144.1	99.8	Q8IY21	Probable ATP-dependent RNA helicase DDX60 OS=Homo sapiens GN=DDX60 PE=1 SV=3 - [DDX60_HUMAN]	2.58	0.0239	5	3	3	4	1712	197.7	7.59
-1.4344	-0.821126	0	1	-1.12776	0.457624	2	2	37.4	43.1	Q96T17-5	Isoform 5 of MAP7 domain-containing protein 2 OS=Homo sapiens GN=MAP7D2 - [MA7D2_HUMAN]	3.07	0.0721	4	3	3	4	680	76.6	8.6
-0.803393	-1.45403	0	1	-1.12871	0.457324	5	5	38.7	48.9	Q96KB5	Lymphokine-activated killer T-cell-originated protein kinase OS=Homo sapiens GN=PBK PE=1 SV=3 - [TOPK_HUMAN]	9.36	0.2205	3	6	6	8	322	36.1	5.12
-0.988504	-1.2723	0	1	-1.1304	0.456789	13	13	23	26.5	P33316	Deoxyuridine 5'-triphosphate nucleotidohydrolase, mitochondrial OS=Homo sapiens GN=DUT PE=1 SV=4 - [DUT_HUMAN]	17.33	0.4484	8	9	9	17	252	26.5	9.36
-1.12658	-1.17137	0	1	-1.14897	0.450946	6	6	7.7	37.5	P52732	Kinesin-like protein KIF11 OS=Homo sapiens GN=KIF11 PE=1 SV=2 - [KIF11_HUMAN]	9.36	0.1288	4	10	11	12	1056	119.1	5.64
-0.937878	-1.36959	0	1	-1.15374	0.44946	2	2	49.1	161.8	O43692	Peptidase inhibitor 15 OS=Homo sapiens GN=PI15 PE=1 SV=1 - [PI15_HUMAN]	4.39	0.2519	1	4	4	4	258	29	8.03
-1.11716	-1.191	0	1	-1.15408	0.449353	7	7	33	20.2	O95239	Chromosome-associated kinesin KIF4A OS=Homo sapiens GN=KIF4A PE=1 SV=3 - [KIF4A_HUMAN]	10.83	0.0844	3	9	10	11	1232	139.8	6.27
-1.35476	-0.965784	0	1	-1.16027	0.447428	5	5	72	43.7	O75794	Cell division cycle protein 123 homolog OS=Homo sapiens GN=CDC123 PE=1 SV=1 - [CD123_HUMAN]	6.63	0.1994	5	7	7	8	336	39.1	4.81
-0.899695	-1.43831	0	1	-1.169	0.444729	5	5	84.3	163	Q15375-4	Isoform 4 of Ephrin type-A receptor 7 OS=Homo sapiens GN=EPHA7 - [EPHA7_HUMAN]	8.45	0.1087	4	8	8	8	994	111.6	5.73
-1.08009	-1.2969	0	1	-1.18849	0.438761	8	8	41.3	29.7	P31350	Ribonucleoside-diphosphate reductase subunit M2 OS=Homo sapiens GN=RRM2 PE=1 SV=1 - [RIR2_HUMAN]	13.86	0.3239	3	8	10	15	389	44.8	5.38
-1.22432	-1.16488	0	1	-1.1946	0.436907	36	36	63	41.7	Q9NZI8	Insulin-like growth factor 2 mRNA-binding protein 1 OS=Homo sapiens GN=IGF2BP1 PE=1 SV=2 - [IF2B1_HUMAN]	76.43	0.4887	2	24	27	60	577	63.4	9.2
-1.16165	-1.27579	0	1	-1.21872	0.429664	9	9	46.2	69.1	Q03518	Antigen peptide transporter 1 OS=Homo sapiens GN=TAP1 PE=1 SV=2 - [TAP1_HUMAN]	9.62	0.1609	1	6	6	13	808	87.2	8.02
-1.22432	-1.22095	0	1	-1.22263	0.4285	5	5	53.9	67.9	Q9NRZ9-6	Isoform 6 of Lymphoid-specific helicase OS=Homo sapiens GN=HELLS - [HELLS_HUMAN]	2.86	0.1427	11	8	8	9	708	81.6	7.83
-1.13924	-1.31473	0	1	-1.22698	0.427209	2	2	248.8	189.3	Q9H0W5	Coiled-coil domain-containing protein 8 OS=Homo sapiens GN=CCDC8 PE=1 SV=2 - [CCDC8_HUMAN]	2.27	0.0446	1	1	1	2	538	59.3	8.63
-0.965784	-1.51046	0	1	-1.23812	0.423925	2	2	21.3	24	P04114	Apolipoprotein B-100 OS=Homo sapiens GN=APOB PE=1 SV=2 - [APOB_HUMAN]	1.7	0.0053	2	2	3	4	4563	515.3	7.05
-1.35476	-1.13924	0	1	-1.247	0.421324	2	2	8.5	35.3	Q04826	HLA class I histocompatibility antigen, B-40 alpha chain OS=Homo sapiens GN=HLA-B PE=1 SV=1 - [1B40_HUMAN]	8.33	0.2735	10	1	8	11	362	40.5	6.54
-1.2863	-1.28279	0	1	-1.28455	0.4105	2	2	1.3	1.5	Q9HBM1	Kinetochore protein Spc25 OS=Homo sapiens GN=SPC25 PE=1 SV=1 - [SPC25_HUMAN]	4.76	0.183	2	3	3	3	224	26.1	8
-1.39214	-1.21759	0	1	-1.30486	0.404759	13	13	63.8	43.6	P32455	Interferon-induced guanylate-binding protein 1 OS=Homo sapiens GN=GBP1 PE=1 SV=2 - [GBP1_HUMAN]	21.75	0.3057	8	18	18	21	592	67.9	6.32
-1.27579	-1.34373	0	1	-1.30976	0.403388	2	2	80.9	44.4	H3BSM5	Gamma-aminobutyric acid receptor-associated protein-like 2 OS=Homo sapiens GN=GABARAPL2 PE=1 SV=1 - [H3BSM5_HUMAN]	1.97	0.2273	3	2	2	3	88	10.4	9.7
-1.61706	-1.02621	0	1	-1.32163	0.400083	2	2	101.8	42.8	Q9UBC3-7	Isoform 7 of DNA (cytosine-5)-methyltransferase 3B OS=Homo sapiens GN=DNMT3B - [DNM3B_HUMAN]	3.11	0.0432	8	2	2	3	694	77.7	7.69
-1.31473	-1.38082	0	1	-1.34778	0.392897	7	7	27	28.6	Q9H788-2	Isoform 2 of SH2 domain-containing protein 4A OS=Homo sapiens GN=SH2D4A - [SH24A_HUMAN]	18.12	0.335	3	10	10	15	409	46.9	7.53
-1.55216	-1.23446	0	1	-1.39331	0.38069	2	2	41.2	30.6	P14635-2	Isoform 2 of G2/mitotic-specific cyclin-B1 OS=Homo sapiens GN=CCNB1 - [CCNB1_HUMAN]	0	0.1162	4	4	4	4	396	44.1	7.37
-1.32554	-1.49818	0	1	-1.41186	0.375827	4	4	30.6	49	Q9Y244	Proteasome maturation protein OS=Homo sapiens GN=POMP PE=1 SV=1 - [POMP_HUMAN]	1.6	0.2624	1	3	3	4	141	15.8	5.11
-1.46993	-1.42275	0	1	-1.44634	0.366951	4	4	41.5	6.9	P37840-2	Isoform 2-4 of Alpha-synuclein OS=Homo sapiens GN=SNCA - [SYUA_HUMAN]	11.74	0.5893	5	6	6	9	112	11.4	8.29
-1.51046	-1.38458	0	1	-1.44752	0.366651	41	41	51	54.4	P42224	Signal transducer and activator of transcription 1-alpha/beta OS=Homo sapiens GN=STAT1 PE=1 SV=2 - [STAT1_HUMAN]	55.71	0.5213	9	36	36	65	750	87.3	6.05
-1.662	-1.2723	0	1	-1.46715	0.361696	3	3	18.7	5.6	P08754	Guanine nucleotide-binding protein G(k) subunit alpha OS=Homo sapiens GN=GNAI3 PE=1 SV=3 - [GNAI3_HUMAN]	10.42	0.3446	13	5	11	11	354	40.5	5.69
-1.662	-1.2723	0	1	-1.46715	0.361696	2	2	67.2	61.3	Q92618	Zinc finger protein 516 OS=Homo sapiens GN=ZNF516 PE=1 SV=1 - [ZN516_HUMAN]	5.14	0.0267	3	2	3	3	1163	124.2	8.72
-1.35107	-1.60823	0	1	-1.47965	0.358575	2	2	55.2	72.2	Q14315-2	Isoform 2 of Filamin-C OS=Homo sapiens GN=FLNC - [FLNC_HUMAN]	3.73	0.0568	2	4	13	19	2692	287.1	5.97
-1.56918	-1.39593	0	1	-1.48255	0.357855	2	2	146.4	137.4	Q86VH4-2	Isoform 2 of Leucine-rich repeat transmembrane neuronal protein 4 OS=Homo sapiens GN=LRRTM4 - [LRRT4_HUMAN]	0	0.0193	4	1	1	2	518	59.1	9.23
-1.46594	-1.53952	0	1	-1.50273	0.352885	6	6	59.2	124.3	Q16678	Cytochrome P450 1B1 OS=Homo sapiens GN=CYP1B1 PE=1 SV=2 - [CP1B1_HUMAN]	2.17	0.1436	1	6	6	7	543	60.8	8.98
-1.68501	-1.34373	0	1	-1.51437	0.350049	4	4	47.6	7.2	P00374	Dihydrofolate reductase OS=Homo sapiens GN=DHFR PE=1 SV=2 - [DYR_HUMAN]	0	0.2299	5	4	4	6	187	21.4	7.42
-1.45008	-1.66658	0	1	-1.55833	0.339544	37	37	103.3	119.8	P12111-4	Isoform 4 of Collagen alpha-3(VI) chain OS=Homo sapiens GN=COL6A3 - [CO6A3_HUMAN]	42.3	0.2385	7	46	46	58	2570	278	8.15
-1.83136	-1.2863	0	1	-1.55883	0.339426	31	31	49.5	80	P09936	Ubiquitin carboxyl-terminal hydrolase isozyme L1 OS=Homo sapiens GN=UCHL1 PE=1 SV=2 - [UCHL1_HUMAN]	47	0.574	5	13	13	48	223	24.8	5.48
-1.62149	-1.51457	0	1	-1.56803	0.337269	3	3	20.3	15.7	P12036-2	Isoform 2 of Neurofilament heavy polypeptide OS=Homo sapiens GN=NEFH - [NFH_HUMAN]	2.17	0.0717	8	4	7	10	963	105.6	5.91
-1.74178	-1.41504	0	1	-1.57841	0.334851	2	2	12.9	5.6	O14965	Aurora kinase A OS=Homo sapiens GN=AURKA PE=1 SV=2 - [AURKA_HUMAN]	9.5	0.1166	7	4	4	5	403	45.8	9.39
-1.96578	-1.23107	0	1	-1.59843	0.330236	6	6	40.4	33.2	Q15004	PCNA-associated factor OS=Homo sapiens GN=KIAA0101 PE=1 SV=1 - [PAF15_HUMAN]	13.29	0.5946	4	4	4	7	111	12	9.83
-1.68038	-1.56064	0	1	-1.62051	0.32522	2	2	13.3	1.2	P07951-2	Isoform 2 of Tropomyosin beta chain OS=Homo sapiens GN=TPM2 - [TPM2_HUMAN]	32	0.6127	6	1	23	36	284	33	4.67
-1.6529	-1.5951	0	1	-1.624	0.324435	7	8	218.9	71.6	P09104	Gamma-enolase OS=Homo sapiens GN=ENO2 PE=1 SV=3 - [ENOG_HUMAN]	36.7	0.47	6	9	13	73	434	47.2	5.03
-1.44222	-1.8365	0	1	-1.63936	0.320999	5	5	54	26.1	O00762	Ubiquitin-conjugating enzyme E2 C OS=Homo sapiens GN=UBE2C PE=1 SV=1 - [UBE2C_HUMAN]	8.47	0.4022	5	6	6	7	179	19.6	7.37
-1.56918	-1.71786	0	1	-1.64352	0.320075	5	5	31	19.6	Q15274	Nicotinate-nucleotide pyrophosphorylase [carboxylating] OS=Homo sapiens GN=QPRT PE=1 SV=3 - [NADC_HUMAN]	9.9	0.2088	3	5	5	8	297	30.8	6.21
-1.94898	-1.36216	0	1	-1.65557	0.317413	3	4	68.1	14.4	Q9UHD9	Ubiquilin-2 OS=Homo sapiens GN=UBQLN2 PE=1 SV=2 - [UBQL2_HUMAN]	14.39	0.2035	1	4	8	15	624	65.7	5.22
-1.9885	-1.57777	0	1	-1.78314	0.290551	3	3	22.7	6.9	Q9NPD8	Ubiquitin-conjugating enzyme E2 T OS=Homo sapiens GN=UBE2T PE=1 SV=1 - [UBE2T_HUMAN]	4.14	0.269	1	5	5	5	197	22.5	7.99
-2.00578	-1.60823	0	1	-1.80701	0.285783	8	9	148.1	113.8	P04818	Thymidylate synthase OS=Homo sapiens GN=TYMS PE=1 SV=3 - [TYSY_HUMAN]	6.19	0.3994	3	8	8	13	313	35.7	7.01
-1.74178	-1.87832	0	1	-1.81005	0.285181	4	4	27.3	14.8	P51911	Calponin-1 OS=Homo sapiens GN=CNN1 PE=1 SV=2 - [CNN1_HUMAN]	4.17	0.229	7	5	5	5	297	33.1	9.07
-1.79586	-1.90509	0	1	-1.85047	0.277301	9	9	25.5	63	O76070	Gamma-synuclein OS=Homo sapiens GN=SNCG PE=1 SV=2 - [SYUG_HUMAN]	14.37	0.874	2	9	9	13	127	13.3	4.86
-1.99424	-1.81604	0	1	-1.90514	0.266991	3	2	19.6	16.5	Q9H9Z2	Protein lin-28 homolog A OS=Homo sapiens GN=LIN28A PE=1 SV=1 - [LN28A_HUMAN]	2.34	0.3493	1	3	4	4	209	22.7	8.07
-1.96016	-1.90509	0	1	-1.93262	0.261952	4	4	11.7	16.2	P28065	Proteasome subunit beta type-9 OS=Homo sapiens GN=PSMB9 PE=1 SV=2 - [PSB9_HUMAN]	5.38	0.3059	5	5	5	6	219	23.2	5.03
-2.33643	-1.53116	0	1	-1.93379	0.26174	5	5	26.4	32.8	Q8IZV5	Retinol dehydrogenase 10 OS=Homo sapiens GN=RDH10 PE=1 SV=1 - [RDH10_HUMAN]	8.15	0.2082	2	6	6	10	341	38.1	7.4
-1.88363	-2.12029	0	1	-2.00196	0.24966	3	3	46.9	18.7	Q9UNS1-2	Isoform 2 of Protein timeless homolog OS=Homo sapiens GN=TIMELESS - [TIM_HUMAN]	7.1	0.0307	2	2	2	3	1207	138.4	5.38
-2.00578	-2.08927	0	1	-2.04752	0.241899	7	7	52.6	78.4	Q9HCE1	Putative helicase MOV-10 OS=Homo sapiens GN=MOV10 PE=1 SV=2 - [MOV10_HUMAN]	14.71	0.1904	3	13	13	15	1003	113.6	8.82
-2.12658	-2.04097	0	1	-2.08378	0.235896	2	2	4.1	7.6	J3QR41	Aurora kinase B (Fragment) OS=Homo sapiens GN=AURKB PE=1 SV=1 - [J3QR41_HUMAN]	3.88	0.1395	11	2	2	2	172	20	8.92
-2.72738	-1.75633	0	1	-2.24186	0.211414	5	5	122.1	22.4	P29373	Cellular retinoic acid-binding protein 2 OS=Homo sapiens GN=CRABP2 PE=1 SV=2 - [RABP2_HUMAN]	4.13	0.3551	2	5	5	9	138	15.7	5.4
-2.35845	-2.35845	0	1	-2.35845	0.195	52	51	131.9	100.7	O43175	D-3-phosphoglycerate dehydrogenase OS=Homo sapiens GN=PHGDH PE=1 SV=4 - [SERA_HUMAN]	92.05	0.5122	2	22	22	67	533	56.6	6.71
-2.49005	-2.662	0	1	-2.57603	0.167702	2	2	12.8	13.1	P29966	Myristoylated alanine-rich C-kinase substrate OS=Homo sapiens GN=MARCKS PE=1 SV=4 - [MARCS_HUMAN]	8.15	0.0873	1	1	2	4	332	31.5	4.45
-3.32193	-3.32193	0	1	-3.32193	0.1	5	5	156.2	93.7	Q93062-4	Isoform D of RNA-binding protein with multiple splicing OS=Homo sapiens GN=RBPMS - [RBPMS_HUMAN]	10.92	0.4196	8	3	5	9	143	15.8	8.38
